# Supplementary material for: Catalytic asymmetric synthesis of cannabinoids and menthol from neral
Source: Nature. 2023 Mar 1;615(7953):634–9. doi: 10.1038/s41586-023-05747-9 (PMC10033408; doi:10.1038/s41586-023-05747-9)
Supplement: Supplementary file 2 — XYZ coordinates. [file 41586_2023_5747_MOESM2_ESM.tar › xyz/catalyst.xyz]

145
Coordinates from ORCA-job FREQ
  C   0.09842501696020      0.94215198361425      4.24415307563880
  C   0.66315147695676      2.00984130600578      3.48857877901955
  C   -0.11677615325690      3.21979235347547      3.32028908758756
  C   -1.39416511888448      3.31237321345354      3.94019391333928
  C   -1.91408695756395      2.24595289587965      4.66362600039857
  C   -1.16411011384750      1.05289980976260      4.80953770713993
  C   0.42001017168496      4.26305129621130      2.51488466838842
  C   1.62681817623794      4.09885028135792      1.85460218539903
  C   2.39152638231128      2.89748231945450      1.94544023628886
  C   1.91967093363673      1.91864495357339      2.81969849805871
  C   3.47132154745630      2.67932153352773      0.94981019062197
  C   3.37902637560526      1.57910937373033      0.03650116981841
  C   4.10227626824547      1.49966794702958     -1.15739297976027
  C   4.99562693661259      2.58489187411836     -1.48081607735518
  C   5.20758059998136      3.62811708061738     -0.50691711163791
  C   4.43214211192048      3.64958714317399      0.68420000882202
  C   5.64998521655430      2.69698151809084     -2.74306499612097
  C   6.52241409370444      3.74456462229672     -3.00349338009455
  C   6.78355752749622      4.73258396452871     -2.01709299266337
  C   6.12953089602910      4.67847497897552     -0.79646723183354
  C   3.88242125547412      0.34726905148418     -2.07790532496201
  C   2.58425946327443      0.00508310499530     -2.46095131130222
  C   2.25333348027644     -1.12173805543065     -3.26840431003534
  C   3.30365566113514     -1.89879247727790     -3.74235657293842
  C   4.65444935527752     -1.60349607039670     -3.41314422957844
  C   4.96093116776629     -0.48669570895602     -2.55028582787361
  C   5.71472412893078     -2.42759472168785     -3.89434355895022
  C   7.02815646555570     -2.18199980212881     -3.52760682770492
  C   7.32593048966655     -1.11104832849183     -2.64574523699398
  C   6.31872893870343     -0.28653993294398     -2.16662271610007
  O   1.50805766118189      0.78014812925380     -1.98937716564957
  P   1.04907870340788      0.51331892177324     -0.45752147957924
  O   2.46997505028480      0.55810361858811      0.34550196837869
  C   0.83222630267074     -1.48299585302284     -3.49032193361927
  C   -0.09402273649329     -0.59047481470187     -4.02763764165908
  C   -1.47739819700878     -0.89892916706420     -4.17611878366953
  C   -1.92963186597441     -2.21814038648482     -3.77961990537169
  C   -0.97519288085534     -3.12817936817243     -3.24495923652524
  C   0.35514905787463     -2.76602976939341     -3.10334221091845
  C   -3.29930322777078     -2.55887854306726     -3.96233559847470
  C   -4.18897032200392     -1.65123977165382     -4.52180937082841
  C   -3.75375488993976     -0.35485725832412     -4.89225001568103
  C   -2.42760669154092      0.01675220067964     -4.71610915148728
  F   0.34948097240241      0.60453256552678     -4.44190189674976
  F   -1.34168508800416     -4.36230405639756     -2.87228299061388
  F   1.20811854236946     -3.65709036335414     -2.57974216850948
  F   -3.76774021307063     -3.75764416085372     -3.59007387636151
  F   -5.47349169977888     -1.97223037476087     -4.68370974995742
  F   -4.64165829725690      0.50680245624224     -5.39073125852368
  F   -2.07094385573854      1.25350820803229     -5.07206203580563
  F   2.66487767566404      0.81602441935155      2.99668773054512
  F   -0.25010605710888      5.40803717912681      2.33926095709000
  F   2.03760936492433      5.09008924241425      1.05041644568590
  F   -2.12744893255796      4.42690057498665      3.82974225593876
  F   -3.11450711826474      2.32709706988110      5.23294009948096
  F   -1.69846998244006      0.03211649742836      5.47992788526505
  F   0.74069941359361     -0.22110979697542      4.38604036751064
  N   0.30646952438927     -0.83803161433113     -0.16537261520481
  P   -0.97317860793388     -0.88936132315400      0.85526616609813
  O   -1.30589766368903      0.35226538125167      1.64766648180100
  O   -0.74773729289550     -2.17728277553416      1.86006008308929
  C   -0.65585990099877     -3.43067531503097      1.25455013752046
  C   0.64191284411562     -4.01042502323927      1.11429153618417
  C   0.74485485500951     -5.21780561868661      0.43075980168196
  C   -0.39388236359296     -5.85406387444610     -0.13460228055788
  C   -1.70010597897135     -5.26602335778528      0.03558487584421
  C   -1.81893705407917     -4.04276340653001      0.78094114630040
  C   -0.26541818262791     -7.05476949643722     -0.89424381416996
  C   -1.37298598979227     -7.64346369715859     -1.48406431115702
  C   -2.65433321301547     -7.04607258530819     -1.34300782019847
  C   -2.81551399166504     -5.88541411698391     -0.60068801568367
  C   1.82669207024528     -3.31813209922350      1.67382573232736
  C   2.96190920693793     -3.05341369393543      0.90836769857737
  C   4.10835546419719     -2.38191485262933      1.42357424584729
  C   4.05957700052312     -1.89076278860977      2.78449833901806
  C   2.91541069194451     -2.19472771055710      3.57167311242452
  C   1.84737800799491     -2.89595452138348      3.03267206380193
  C   5.30327920512467     -2.18682111514601      0.66964150007321
  C   6.36389077855135     -1.45825508727580      1.19244501636043
  C   6.28041036054636     -0.90876504435941      2.49708929084726
  C   5.15593292851987     -1.13008031830684      3.28091770006481
  F   7.30757199795303     -0.19564119767440      2.96374945257551
  F   5.13387355888459     -0.61236907839262      4.51398643430129
  F   5.44074530910325     -2.72623736991062     -0.54674324116935
  F   7.49197618177047     -1.27947323914539      0.49724285880779
  F   2.96716848670995     -3.42322354462423     -0.38268046828674
  F   0.81693307914744     -3.19943585905415      3.82843423493497
  F   2.86023796684551     -1.83132999114902      4.85846952532297
  C   -3.12058670399804     -3.35973858552966      1.00725165894071
  C   -3.26360096015264     -2.04610926390963      0.56340409729277
  C   -4.42885980098595     -1.26209237562537      0.80693386027536
  C   -5.48342532853961     -1.84754643072202      1.49494010695655
  C   -5.40196925553038     -3.18582046181239      1.97376746247504
  C   -4.20041676566800     -3.95541634354765      1.74990252045957
  C   -4.11514148101230     -5.26041286800150      2.31945622956747
  C   -5.17689160070295     -5.79647734076365      3.03470635701699
  C   -6.37319533839423     -5.05365830946386      3.22116222872051
  C   -6.47810216296894     -3.77107724253218      2.70550114001493
  O   -2.19907943487261     -1.44507554037116     -0.10788739034453
  C   -4.44858625449450      0.15267828935286      0.36238915646888
  C   -4.36886143370510      0.47267142478204     -1.01593922463969
  C   -4.32514702377499      1.77843231650012     -1.47594888059946
  C   -4.34659253819895      2.86646015857426     -0.55792593949391
  C   -4.42231698263971      2.57301417380070      0.86015118935532
  C   -4.47504637016781      1.20789095401252      1.26742493861909
  C   -4.43565523629851      3.65773974927497      1.78332556533489
  C   -4.31740451320294      4.97074361286225      1.34733759823574
  C   -4.23828608299742      5.25457985095566     -0.03875506175591
  C   -4.25845377942021      4.22502276055380     -0.97034264482965
  F   -4.33572412367700     -0.53360644463138     -1.90262024299301
  F   -4.26243054670832      1.99249637054701     -2.79752666890517
  F   -4.50959055522480      0.92162720102690      2.57799224277907
  F   -4.55629721024290      3.43894002879381      3.09733913006107
  F   -4.30388348665405      5.98068814760248      2.21901366717321
  F   -4.12746555538675      6.52420869981716     -0.43369920724662
  F   -4.16035594987685      4.54513161351192     -2.26577690101516
  N   0.22631136765909      1.95088439361045     -0.10190814854311
  S   -0.65556024549575      2.90456776119035     -1.21731855771607
  O   -1.35620992421628      2.08151793354331     -2.21495200176072
  C   0.73211570399352      3.84499197963352     -2.16651186895491
  F   0.92780109217580      3.26160669818566     -3.34180398451360
  O   -1.33816752535256      3.89942938065414     -0.37521054098335
  F   0.28033278787735      5.08504065756232     -2.33497698713092
  F   1.86438752565800      3.86446047421519     -1.46482704752545
  H   6.56853404524931      0.51706355994550     -1.46257233309424
  H   8.36358235865671     -0.94133911991214     -2.32262313949368
  H   7.83769539533622     -2.82598153104262     -3.90258363049168
  H   5.46332462243674     -3.27047723223626     -4.55621684988948
  H   3.08983813150598     -2.77626276890930     -4.36969686915152
  H   5.45207856382915      1.94592440423864     -3.51945639561683
  H   6.29207698027532      5.45816836278188     -0.03654764356142
  H   4.54633326217553      4.50011155808756      1.37110181656670
  H   -3.80581913572606     -5.41618809446894     -0.52178222058631
  H   -3.52580177753343     -7.50191732737946     -1.83677771373409
  H   -1.26099542216138     -8.56566694658597     -2.07391695746067
  H   0.73600690636144     -7.49674453256599     -1.01220470108948
  H   1.73123394813408     -5.68677462353517      0.30365584300792
  H   -3.19123033701715     -5.84091635681060      2.19243125935563
  H   -5.08807809641376     -6.80477843792465      3.46663737113401
  H   -7.20882660237777     -5.49284501861343      3.78654115274808
  H   -7.39135283319259     -3.17617001923591      2.86112219495491
  H   -6.39430778191322     -1.26282868032461      1.69175124358297
  H   7.48680214226181      5.55072563985531     -2.23312163163355
  H   7.01196881482938      3.81195157667210     -3.98669615818179
  H   -0.39043156263831      1.78036194196043      0.73765907783574
