# Supplementary material for: Catalytic asymmetric synthesis of cannabinoids and menthol from neral
Source: Nature. 2023 Mar 1;615(7953):634–9. doi: 10.1038/s41586-023-05747-9 (PMC10033408; doi:10.1038/s41586-023-05747-9)
Supplement: Supplementary file 2 — XYZ coordinates. [file 41586_2023_5747_MOESM2_ESM.tar › xyz/neral_1.xyz]

27
Coordinates from ORCA-job FREQ
  H   3.71409126621619     -0.88421986478253      0.53210544587663
  C   -1.81871875713043      0.31247136203527      0.11574074808181
  C   -2.88929974619220     -0.07194045113514      1.09599269105570
  H   -3.89195120564187     -0.00246300296858      0.62084105597531
  H   -2.88058566119029      0.56037458930670      2.00390224727301
  H   -2.77178425476836     -1.13478191967211      1.40251876515175
  C   -1.68605565222982     -0.58733722838938     -1.08725301724426
  C   -0.96133337675568      1.34078979990454      0.38711772907985
  C   -0.65328258195987     -1.73509772373931     -0.83598280210832
  H   -1.37355879848142     -0.02254738716348     -1.98848394902117
  H   -2.67176618001289     -1.04297880590209     -1.31371304082935
  C   0.76799887692519     -1.25662882332897     -0.87561453951015
  H   -0.80842514970482     -2.49728662481079     -1.62842506316811
  H   -0.89308372359518     -2.23060246334916      0.12744807056891
  C   0.14630500898985      1.77731100138539     -0.46374229239494
  H   1.17946498610052     -1.09326089099450     -1.88892536797978
  C   1.56936644951509     -0.92940578934564      0.17129405260763
  O   1.02787989092493      2.55273875138515     -0.09035863890781
  H   0.14652749444258      1.37899227883712     -1.51789365208618
  H   -1.04981577029760      1.88409844754943      1.34403708645162
  C   1.16965965330779     -1.05187450105579      1.61757420939547
  C   2.94000357351249     -0.35131216336137     -0.06061550707938
  H   0.15392719238920     -1.46418193399944      1.76141803147897
  H   1.20397483876727     -0.05331038710133      2.10428778044357
  H   1.89030932604346     -1.69398436558501      2.16904520760472
  H   2.95771758119554      0.71201257785491      0.26877678277883
  H   3.22879985423033     -0.37982345437390     -1.12933509249430
