# Supplementary material for: Catalytic asymmetric synthesis of cannabinoids and menthol from neral
Source: Nature. 2023 Mar 1;615(7953):634–9. doi: 10.1038/s41586-023-05747-9 (PMC10033408; doi:10.1038/s41586-023-05747-9)
Supplement: Supplementary file 2 — XYZ coordinates. [file 41586_2023_5747_MOESM2_ESM.tar › xyz/A_1.xyz]

172
Coordinates from ORCA-job FREQ
  C   -6.28122044080753      1.55478675416579     -2.93258021175671
  C   -5.14343409306719      1.89830252249086     -3.65060034606686
  C   -4.01027250609364      1.03724907787843     -3.68126608457276
  C   -4.06130135772144     -0.21433894191719     -2.95316122097578
  C   -5.24483781344714     -0.52713240195157     -2.22364676965990
  C   -6.33215139109891      0.33504614552677     -2.21350091202528
  C   -2.91788927577230     -1.06332785835587     -2.99629758322208
  C   -1.76292713593144     -0.76485862534586     -3.71561003920097
  C   -1.74548402031354      0.47267744178294     -4.41585923242489
  C   -2.82148252623655      1.34840596635250     -4.39734324946613
  C   -0.62770820176023     -1.71383055558409     -3.81963174153968
  C   0.70480121975244     -1.28798616871060     -3.52748599586940
  C   1.82172332376507     -2.09871295467256     -3.75675288882229
  C   1.61141960346013     -3.46570268069153     -4.15033271343899
  C   0.26444228478676     -3.93119982548365     -4.37382197236569
  C   -0.82368823499801     -3.02608623380683     -4.23700582836076
  C   0.04611144395327     -5.29822219823112     -4.72086370071546
  C   1.10921685302414     -6.18226375156528     -4.82512864118732
  C   2.43412520346042     -5.73001065258757     -4.57935328635616
  C   2.68022147335006     -4.40449428032087     -4.25117664822151
  O   0.87777248766934     -0.02757253442976     -2.97718830951602
  P   1.23696869829273      0.03290099501632     -1.34421597958494
  N   0.02806893493676     -0.79377392376598     -0.63398984458415
  P   -0.70582380638900     -0.63518027379265      0.74117849231154
  N   -0.23389242402700      0.54643377777974      1.82186563192975
  S   1.34956461241393      0.58816904263856      2.34839985376452
  C   1.15661038896411      0.10369089260169      4.16737850951674
  C   3.17126636980430     -1.50670916383255     -3.54784036704985
  C   3.45875718576377     -0.92054415517034     -2.31415732183065
  C   4.66077201248126     -0.18977879164048     -2.06465897929208
  C   5.60918827485344     -0.11292468331755     -3.07418620617016
  C   5.38617653951372     -0.71333301851147     -4.34627033457829
  C   4.14112550952677     -1.39802264840894     -4.60672863978084
  C   6.35783299217357     -0.61074111714178     -5.38588258007182
  C   6.11216468521242     -1.13589750985627     -6.64520186488067
  C   4.87097362573204     -1.77121610156954     -6.91559400063810
  C   3.90802338779549     -1.89554907350107     -5.92377991482329
  F   -0.66678773521936      0.80804575572857     -5.13294690311338
  F   -2.71457814726866      2.50193234176301     -5.07679280558946
  F   -2.95397383450417     -2.21672127820211     -2.31211017444983
  O   2.52390799136786     -1.02274437490466     -1.29511255559172
  C   4.82379855254202      0.49612755052893     -0.75474516967938
  C   5.08969373386911     -0.25694310542505      0.41273523985409
  C   5.09898023344599      0.30679729876032      1.67776312979766
  C   4.87542271832456      1.70063310299285      1.84560523430085
  C   4.66647346627137      2.51309100964736      0.66284553024443
  C   4.63746162534601      1.86569637219413     -0.60783415426557
  C   4.46381330780319      3.91298782762570      0.82800916673889
  C   4.40874702196508      4.48567170140534      2.09116193322208
  C   4.56239049509777      3.68116586079430      3.24620023389959
  C   4.80029898646397      2.31907687492629      3.12559434657314
  F   5.31514469435733     -1.57065672459552      0.27814822511472
  F   5.31455814716817     -0.48883573343632      2.73799433773491
  F   4.38114062055049      2.59501064672169     -1.70303475106273
  F   4.92785330651680      1.59824362341194      4.24682549435224
  F   4.29649253626943      4.71898842623175     -0.23003255894696
  F   4.18539171162775      5.79479769911062      2.23899824121949
  F   4.45204080985182      4.25207667412033      4.44910169001300
  F   -5.13958174982327      3.06510645138938     -4.30508178239055
  F   -5.33680676887420     -1.64818040357103     -1.49537230827678
  F   -7.42779241688501      0.04010740513320     -1.50892206466618
  F   -7.33593119282786      2.37235910570382     -2.89759571813863
  O   1.81721753358211      1.98405654278577      2.37212753532652
  O   2.12712253290690     -0.50347517266767      1.72646252861955
  O   -0.72581087891018     -2.00881974554232      1.63441390790067
  C   -1.12719778105658     -3.12994453447864      0.89696067283701
  C   -2.48176158321133     -3.26187989775622      0.59906214557382
  C   -2.87737093109687     -4.30823381622394     -0.31153616597793
  C   -1.86403815812844     -5.19402693472747     -0.83114360200790
  C   -0.51526461138470     -5.05852947232881     -0.40444434118609
  C   -0.12160039856156     -4.04119233532699      0.45966481074008
  C   -2.22898958318076     -6.20311975791129     -1.77267630854686
  C   -3.54133350481200     -6.33519407100852     -2.19807471592470
  C   -4.53839051565012     -5.45767325160707     -1.69401291042804
  C   -4.21601287537555     -4.47116073853385     -0.77315920530550
  C   -3.45948869149664     -2.34254750941327      1.25023942921965
  C   -3.33834791552018     -0.94761437075395      1.17589485520358
  C   -4.28621539948617     -0.06174102529915      1.78098411181298
  C   -5.37169052130435     -0.61756260137124      2.45171740174522
  C   -5.51801822317829     -2.01849989387552      2.61263848627954
  C   -4.52837891930412     -2.89871717124540      2.04626871189488
  C   -6.60197475774609     -2.56210726491183      3.36545756991236
  C   -6.69139452818948     -3.92552886830435      3.59343466196147
  C   -5.68479067540485     -4.79132117785316      3.08821514372438
  C   -4.63120179012282     -4.29309358525740      2.33521883411935
  C   1.27890698517318     -3.90514861816804      0.91601391234245
  C   1.60987276181268     -3.72973465993608      2.25976963216285
  C   2.95120492216680     -3.61635185290638      2.72515612517218
  C   4.02506253823029     -3.77954878444705      1.76709802496983
  C   3.68260509001779     -3.97392239684031      0.39922487192774
  C   2.35795639899518     -4.01150162899802     -0.00260149133770
  C   5.37018880319218     -3.72222514553807      2.22787890619070
  C   5.65673307431332     -3.46677791808407      3.56207328172810
  C   4.60836217504704     -3.27462621954329      4.49553026009013
  C   3.28387589439294     -3.35371893599310      4.08630430425957
  F   0.61798651321997     -3.70219874240222      3.16176926594026
  F   4.63160987264211     -4.09803238363401     -0.53885363681574
  F   2.09505136483443     -4.16080974463040     -1.30806679837093
  O   -2.29817247585507     -0.35674539386437      0.45480129265624
  C   -4.14901821376007      1.41869103020301      1.77328709601447
  C   -4.08961351957429      2.18568232553361      0.61381776596537
  C   -4.03754017575925      3.60964963713913      0.61166372160027
  C   -4.02682708145954      4.29419859379851      1.88946161694912
  C   -4.10132359991682      3.51129931886085      3.07339436327570
  C   -4.15370223516572      2.12590924991877      3.00894770107839
  C   -3.85362554925104      5.70830366376557      1.91071597212349
  C   -3.68997914302390      6.42400634474534      0.73170035183788
  C   -3.71773306584680      5.75921176824308     -0.52012192668803
  C   -3.88775592722191      4.38311181394535     -0.57714099642817
  F   -4.08028827408838      1.54716044305655     -0.56558926527970
  F   -4.07754905425867      4.09250938017417      4.27827925686027
  F   -4.18660591486764      1.44082415288319      4.15776048490896
  F   -3.83906048843465      3.80364842985583     -1.78270466223777
  F   -3.51027942077493      6.46474384714600     -1.63380593523817
  F   -3.45558350271920      7.73657424790085      0.76231379495625
  F   -3.77820500066591      6.37958716744567      3.06531038560522
  F   6.39448592540971     -3.89152016509232      1.38463531277754
  F   2.33261273017507     -3.16838128571660      5.00954551422162
  F   4.91353783580507     -3.01674683798967      5.76962014138082
  F   6.92031744493987     -3.39010626796283      3.98390954992545
  O   1.57482549763966      1.43766278917497     -0.94958020944165
  H   -4.99406750107681     -3.78762789671807     -0.41281542546173
  H   -5.57740904889728     -5.55381544920952     -2.04381293393201
  H   -3.81229317971146     -7.11264038147283     -2.92823728864761
  H   -1.44019664585984     -6.86614024481455     -2.15982965522029
  H   0.23022656846363     -5.77361482260182     -0.77966016653480
  H   -3.85708401200290     -4.97827184643535      1.96619570800537
  H   -7.35415786045032     -1.87115040658492      3.77627308604247
  H   -6.12364550429986      0.04598988450105      2.90327139084377
  H   3.70390311624217     -4.07201789681330     -4.02937155730143
  H   3.27237603507679     -6.44062093136328     -4.63948190881953
  H   0.92970249185797     -7.23593847019626     -5.08718250868371
  H   -0.98753001173590     -5.63738843820838     -4.89045182702692
  H   -1.84058701676893     -3.38225858307385     -4.45773260700748
  H   2.94794310381150     -2.37737993999115     -6.15285146523906
  H   4.66692095478282     -2.16363002060539     -7.92342507710688
  H   6.86905604376678     -1.04925662755811     -7.43924176072782
  H   7.30539957551767     -0.09391688405030     -5.16815291990890
  H   6.54502712221479      0.43849926822062     -2.89872474079468
  H   -7.52631230364335     -4.33690929393207      4.18018693798229
  H   -5.73527763136064     -5.86957500681079      3.30226200697903
  F   0.48258246421727     -1.04137523051024      4.26450222198174
  F   2.38266723220946     -0.04254647884320      4.68116967144568
  F   0.50480294532612      1.07233662446040      4.81708287114649
  H   1.77825145584577      5.68948774695466      3.86504335106738
  C   -0.58154285844618      3.91996906816393     -1.41998514029876
  C   -0.37501363532395      3.35063546506805     -2.78341787076424
  H   -1.12967370981183      3.76893027834291     -3.48423244699803
  H   -0.43578043172638      2.24984873643608     -2.79946301189476
  H   0.61953592093087      3.65226938484341     -3.17539612497401
  C   -0.25225098603623      5.37168521723580     -1.24305651416385
  C   -0.91621817899926      3.10550377259798     -0.36520143044236
  C   1.18364275329856      5.54222402230360     -0.64065303068615
  H   -0.97224752928994      5.88367606273234     -0.57375349911138
  H   -0.29685061987090      5.88692529905239     -2.22261055920824
  C   1.31130683139903      5.04279826327314      0.76974638603688
  H   1.43063686055885      6.62269955038930     -0.70063938968044
  H   1.90805000688519      5.01157077018561     -1.28947972849851
  C   -1.13501848681758      3.58185853045016      0.97007195655471
  H   1.72517916930367      4.03099305259735      0.90806533049160
  C   0.91047514948678      5.71148749795420      1.88733785341509
  O   -1.20776792117695      2.85698373366419      2.00299280600321
  H   -1.33982054246848      4.66294495860575      1.10943303012423
  H   -0.99992466265162      2.02524144191830     -0.54387703642986
  C   0.24614321591063      7.06186636962818      1.84734065064203
  C   1.05747138294908      5.10274729007774      3.25470087599156
  H   0.35911930741470      7.58178021912578      0.87732350349693
  H   0.63902744322122      7.72275924681011      2.64789451885034
  H   -0.84581112158643      6.95723845647708      2.04601484205287
  H   1.40409800408227      4.05463063622076      3.20912665422332
  H   0.08789249551933      5.12538627511182      3.79842161573936
  H   -0.76760555676950      1.61212823343389      1.87696839300336
