# Supplementary material for: Catalytic asymmetric synthesis of cannabinoids and menthol from neral
Source: Nature. 2023 Mar 1;615(7953):634–9. doi: 10.1038/s41586-023-05747-9 (PMC10033408; doi:10.1038/s41586-023-05747-9)
Supplement: Supplementary file 2 — XYZ coordinates. [file 41586_2023_5747_MOESM2_ESM.tar › xyz/TS_AA_major.xyz]

172
Coordinates from ORCA-job FREQ
  C   -5.04626829028855      3.67193128834033      1.12005838011053
  C   -4.96082826482288      2.28608805844551      0.80366628713225
  C   -5.38001786990687      1.84656167141387     -0.51224228471832
  C   -5.88077812536875      2.81539282151297     -1.42810935253613
  C   -5.92375363564821      4.16303653170841     -1.09382545332795
  C   -5.52355983910371      4.59014711842897      0.19493382993201
  C   -5.25739612752979      0.46321902688335     -0.83220654368814
  C   -4.68348765646174     -0.41998558781596      0.06837786259756
  C   -4.25272022966059     -0.01801793380985      1.36039025046661
  C   -4.41953380902031      1.32028888028303      1.70240354776554
  C   -3.72929639764845     -1.02720589385658      2.31199659212441
  C   -2.56988675739126     -1.79680606731024      1.99520961149659
  C   -2.10127581058589     -2.82828441501104      2.80999069327875
  C   -2.74559130098905     -3.04497057137022      4.08147417914585
  C   -3.90140492064449     -2.25409602509129      4.42744072612568
  C   -4.37815982499627     -1.27420689019063      3.51526970608155
  C   -2.25349940947751     -3.97726385832828      5.04260027279977
  C   -2.89086615426402     -4.14542805587875      6.26394183748434
  C   -4.05110270551721     -3.39247575142881      6.58679323469814
  C   -4.54184271399141     -2.46101839482017      5.68535053814402
  C   -0.90823055283462     -3.62321501451888      2.41125018632101
  C   0.29247774944140     -2.95968697505469      2.17322802698240
  C   1.53188081477858     -3.62694508345520      1.94683732781945
  C   1.51103662494421     -5.01555240239556      1.87135662021091
  C   0.29982472227015     -5.75004964289748      2.00286882888377
  C   -0.93428551657321     -5.05489328581200      2.27869159542840
  C   0.28180110256598     -7.17016765462195      1.86499991089629
  C   -0.90437069249405     -7.87972203032962      1.97211373298291
  C   -2.12317783815980     -7.19148986901894      2.21638102772270
  C   -2.13829931566759     -5.81226363020939      2.36803996619071
  O   0.29588612312861     -1.56989804867728      2.18302534934593
  P   -0.41542186366521     -0.74580518778192      0.95796283256948
  O   -1.88579939915538     -1.48303702427033      0.81707581042946
  C   2.78197713674448     -2.84432318417970      1.81627381238759
  C   3.16480124166320     -1.91662855145659      2.78540066998849
  C   4.35551970575185     -1.14116564741351      2.69463986067687
  C   5.24616649795811     -1.38592983662521      1.57831349037397
  C   4.86223513175050     -2.35278266629982      0.60748946392949
  C   3.66221851481828     -3.03872273819757      0.71839046552995
  C   6.46244926972678     -0.65156564515767      1.49671936030242
  C   6.78052448183982      0.30401606679804      2.45289475914179
  C   5.89722128815565      0.56475344533119      3.52911890486632
  C   4.71117706615132     -0.14668486040477      3.65149162000313
  F   2.39271017937772     -1.78239873731494      3.87027536871184
  F   5.65500576515635     -2.61442129287026     -0.44149570526522
  F   3.33356029728259     -3.92095018586298     -0.23701579778104
  F   7.32010854517864     -0.84224221843032      0.48530250242174
  F   7.91271131420453      1.00588080117009      2.36102508965158
  F   6.21727059393936      1.51253281800531      4.41317812373757
  F   3.91492641474332      0.13920454608288      4.68416335471157
  F   -4.03361275834320      1.71955029532739      2.92058955941766
  F   -5.69359929153123     -0.01380812028407     -2.00815900029072
  F   -4.57302533307674     -1.71009491499919     -0.26980707782668
  F   -6.27582642061277      2.46193135280539     -2.65908774909573
  F   -6.32560958287421      5.07499514116915     -1.98237621747976
  F   -5.54506035321779      5.89521689455686      0.48339736817986
  F   -4.62393061840551      4.14331704776265      2.29797457536450
  N   0.30471013976644     -0.93477363666206     -0.42540591654816
  P   0.93525196911517      0.15485362944061     -1.44326288744545
  O   0.33586610526027      1.51941283041662     -1.62165466946347
  O   1.01242851206296     -0.61970920369663     -2.91188189735188
  C   1.85926411056522     -1.70826815600276     -3.04502165165670
  C   1.27652357643181     -3.01110614555708     -3.04075664065737
  C   2.11284978565127     -4.11070355359792     -3.17552229186591
  C   3.52070673723237     -3.95764041725202     -3.30891029033691
  C   4.10172882202036     -2.63613739489300     -3.30051789830512
  C   3.23339337190554     -1.49281909672061     -3.18426494386430
  C   4.37330287490094     -5.09555206210230     -3.42027248847426
  C   5.74849406060334     -4.94796619019476     -3.51073396331668
  C   6.32361364838148     -3.64984581867059     -3.47515503575691
  C   5.52167391250336     -2.52294242423280     -3.36998677964782
  C   -0.19356365541693     -3.15615133968909     -2.88889725207235
  C   -1.06794589802537     -2.69461480148146     -3.86644276365621
  C   -2.48390634366866     -2.80140128296395     -3.75972674499461
  C   -3.03365465293232     -3.41752316560140     -2.56815812016500
  C   -2.13284130645083     -3.86908104301760     -1.56293779717660
  C   -0.76012252114639     -3.75474524697822     -1.73423324220958
  C   -3.38065023425137     -2.33432455872034     -4.76330445396522
  C   -4.75489260352078     -2.43105777635341     -4.59807164893698
  C   -5.29183126657608     -3.03986381423508     -3.43615681607951
  C   -4.44814536013599     -3.53987522670180     -2.45309927484906
  F   -6.61654428195430     -3.13070262156052     -3.30560238865320
  F   -5.00352919180643     -4.13062017460586     -1.38925189662629
  F   -2.92394122840775     -1.74742793696168     -5.87776427721417
  F   -5.58627319430339     -1.94175009926712     -5.52134544214146
  F   -0.54123000697020     -2.12136997867210     -4.96113617727174
  F   0.05200747736206     -4.19753101426777     -0.76704748954257
  F   -2.59673766101513     -4.40285321045920     -0.42306170971877
  C   3.73607925195294     -0.09246834351413     -3.13928523583506
  C   3.38600579078597      0.70696459284358     -2.04591698315094
  C   3.79942645303931      2.06787483302055     -1.91941337707405
  C   4.58619613825247      2.61873225483080     -2.92213355018342
  C   4.94573431673694      1.86775766426076     -4.07615646400032
  C   4.49998607129988      0.50055865070897     -4.20676558194686
  C   4.79011996175368     -0.18982680329046     -5.42154450558105
  C   5.52401782514149      0.41745018464645     -6.43087573169739
  C   6.00324193773415      1.74611879494233     -6.27972159676964
  C   5.71122197695774      2.45729258149732     -5.12625570389094
  O   2.56282702646058      0.18234447550558     -1.05751946578372
  C   3.35047184527695      2.86187338692762     -0.74757108124260
  C   3.76675857925474      2.51782849691378      0.56342530058980
  C   3.35550505290610      3.22114379194067      1.68519530778659
  C   2.44434544762060      4.30683514726330      1.56082855321831
  C   1.99992666601299      4.68508065699074      0.23437659268938
  C   2.49425043643220      3.94920475167707     -0.88143325393906
  C   1.07576684213122      5.76147430788132      0.11322888528873
  C   0.54584332527847      6.38632031452906      1.23265229322354
  C   0.97559656595068      6.00945022789342      2.52910533476933
  C   1.91534802003471      4.99922864238298      2.68676026408446
  F   4.60487188670283      1.48406037805678      0.71588153848445
  F   3.83018245241831      2.85907306263495      2.88343527942713
  F   2.08446050731212      4.29233919358901     -2.11525950200332
  F   0.66790228611841      6.19246826929249     -1.09099204225627
  F   -0.36755365186488      7.35501775123548      1.09823489574482
  F   0.45079679025551      6.62418990994925      3.59070373003035
  F   2.28192494266168      4.67048053259791      3.92738246042751
  N   -0.64577792596712      0.75547489305640      1.61311608538325
  S   0.31726296993432      1.38443979849125      2.81092616252765
  O   1.70654480682136      0.89211893152160      2.74939415620471
  C   -0.44303564379535      0.70888110878450      4.42908250734639
  F   -0.07486278747640      1.54014183460633      5.40979885202540
  O   0.02036605577226      2.82882924498605      2.87085692491023
  F   -1.77798895757018      0.70531495906050      4.32462251233804
  F   -0.01550210196605     -0.52149102870564      4.70913102472730
  H   -1.06301726804471      2.88133411582062     -1.02841970496050
  C   -1.69207636488686      3.37224043276878     -0.25667920669606
  C   -2.22235659429757      4.69777125121184     -0.35605133339800
  C   -2.23827768486454      5.58489964587872     -1.41245413996871
  C   -1.70883016720280      5.41306367666076     -2.80609726476085
  C   -1.24579146693387      4.05326788195910     -3.32126270122334
  C   -2.36400632795100      3.04259729826815     -3.41141956086870
  H   -3.33119418295833      3.33189813503020     -2.95979362852039
  C   -2.90221429056155      6.91150584082109     -1.18032325072963
  H   -3.08858795375323     -5.28767352413308      2.53897951510643
  H   -3.06545824803077     -7.75661209637394      2.27839035154789
  H   -0.90675497782796     -8.97419726347002      1.85818751741169
  H   1.23113382452128     -7.68927859233583      1.66143361656004
  H   2.44778630708761     -5.56445416235061      1.69658622337418
  H   -1.34952934796409     -4.55778549794785      4.81463541016055
  H   -5.42888958687987     -1.85608832632864      5.92889299485063
  H   -5.27737706920595     -0.69630206360784      3.77483814483302
  H   5.98381937439811     -1.52860449916322     -3.31108384626806
  H   7.41739370974903     -3.53624493098913     -3.51839995002568
  H   6.39673479205763     -5.83322709524931     -3.59474693765656
  H   3.91368578456400     -6.09605861776969     -3.42603104936150
  H   1.68352243313716     -5.12378304142491     -3.17314144883444
  H   4.41543557275606     -1.21337352312535     -5.55866367312754
  H   5.73123053719701     -0.13505951011840     -7.35988139754971
  H   6.59063480050600      2.21265505392061     -7.08482340752623
  H   6.05408939890001      3.49654760809016     -5.00500557264512
  H   4.92137638861446      3.66335588354058     -2.83822470496412
  H   -4.54908928897945     -3.54066201687018      7.55672291232594
  H   -2.48793882201163     -4.86551843587944      6.99206956187807
  H   -3.91702592116907      6.88547041400478     -1.63623380898823
  H   -2.34835582814704      7.72852599717655     -1.68485432273954
  H   -3.01529936354407      7.14550387136243     -0.10670184844377
  H   -0.88192007793028      6.15258214328103     -2.89337461119640
  H   -2.49472448326313      5.81924795600856     -3.48403383426229
  H   -0.39649799026833      3.67235069963460     -2.71397630784701
  H   -0.80547219419226      4.21989339029506     -4.32777190234673
  C   -2.29583236068593      1.83366542063239     -4.01931160826547
  O   -1.93961668173965      2.72866722894571      0.81172485501970
  H   -2.68774059209204      5.03633770834456      0.58472931132395
  H   -1.35363621771030      1.73846997822848      1.05144229289732
  C   -3.48482030868020      0.91336855979538     -4.03646381787102
  C   -1.05987465344220      1.31738455066506     -4.70169514049775
  H   -4.40500493977051      1.41483745749237     -3.68895610129631
  H   -3.66971113075291      0.50439499901425     -5.05138629096826
  H   -3.30786458344113      0.03577451744997     -3.37728183982250
  H   -0.75815975834627      0.33589836414774     -4.28578450365789
  H   -1.26198720246675      1.14314777654989     -5.78147367111976
  H   -0.19179905268643      1.99433190981796     -4.60671998734319
