# Supplementary material for: Catalytic asymmetric synthesis of cannabinoids and menthol from neral
Source: Nature. 2023 Mar 1;615(7953):634–9. doi: 10.1038/s41586-023-05747-9 (PMC10033408; doi:10.1038/s41586-023-05747-9)
Supplement: Supplementary file 2 — XYZ coordinates. [file 41586_2023_5747_MOESM2_ESM.tar › xyz/TS_AA_minor.xyz]

172
Coordinates from ORCA-job FREQ
  C   6.33416287577672      0.59147622087119      2.24466242698859
  C   6.01421991338470     -0.51688093191443      1.47163149016330
  C   4.84852436755547     -1.28609876220171      1.74665977797042
  C   3.99198620711000     -0.89424438699299      2.84768855613168
  C   4.34808795602378      0.25671198102924      3.61048371680315
  C   5.49217459951621      0.98551025405742      3.31427734468602
  C   2.84386326792188     -1.69344874619916      3.12101723245317
  C   2.45452458663035     -2.77602683542693      2.33312522713601
  C   3.31840920621530     -3.13122829094626      1.26046444882336
  C   4.48558401019473     -2.43315055140461      0.98914889855661
  C   1.20617668284554     -3.53634013336375      2.58305001302154
  C   -0.05008769693009     -2.85646668412425      2.66782515815345
  C   -1.26184368813691     -3.52831119479207      2.86116720940639
  C   -1.25662032882350     -4.96655044525799      2.90936999236571
  C   0.00397725386636     -5.66287406289305      2.83436969409996
  C   1.20802070694165     -4.92351852551493      2.68477412477734
  C   0.01846117561086     -7.08913507421293      2.87982829140934
  C   -1.16233172492401     -7.80896809696700      2.97028521756897
  C   -2.40702530873911     -7.12465382822781      3.00702960139954
  C   -2.45382743328138     -5.73875324945168      2.97758473307126
  O   -0.05184085767495     -1.47620637779778      2.56649173540443
  P   -0.60159620457925     -0.74837800587096      1.17694524746643
  N   0.42550569233378     -1.18598731585104     -0.00052943568589
  P   0.84368645291796     -0.26121187312625     -1.20748551748524
  N   -0.01203034166513      1.08496760039572     -1.62468907241126
  S   -1.16050809346476      1.05979352459870     -2.81868902482511
  C   -0.15124356136999      1.25326148747547     -4.44162295613492
  C   -2.51685252330001     -2.73509685792202      2.96018126565419
  C   -2.82812917741261     -1.82967949966162      1.94166479659830
  C   -3.99302637935829     -1.00381196474125      1.97044202141927
  C   -4.86089063123200     -1.12092689293722      3.04844754030662
  C   -4.58242479316251     -1.99925299453307      4.13166952531852
  C   -3.38306175213303     -2.80179204574144      4.10994132446608
  C   -5.44578789063075     -2.06175176366515      5.26601038420653
  C   -5.13065079260334     -2.85672317090469      6.35690999170771
  C   -3.92767572336121     -3.61213789619716      6.35659214962862
  C   -3.07525658170985     -3.58572712452323      5.26159031167964
  F   3.01641494030771     -4.18066545911731      0.48532421307217
  F   5.26647053135940     -2.86370413353976     -0.01140988782972
  F   2.11022914437665     -1.40455690982978      4.20649998789621
  O   -1.95137795925225     -1.68353675541291      0.87635560395319
  C   -4.20722615313617      0.00499273394311      0.90400810469657
  C   -4.35089471199763     -0.37574382531298     -0.45457984967905
  C   -4.54831222103152      0.54872897182192     -1.46945620236959
  C   -4.56445879926422      1.94309465381757     -1.18327315518902
  C   -4.40224023538217      2.36838828613217      0.19308037509348
  C   -4.25440255788302      1.36577455508447      1.19309761754466
  C   -4.38397466756998      3.76559880829366      0.47856983228237
  C   -4.49455598013680      4.70183166957072     -0.53917603679374
  C   -4.65635834577302      4.28505894399275     -1.88390803427630
  C   -4.70046711089638      2.93319545957325     -2.19713778448548
  F   -4.32933741507565     -1.67868893430964     -0.76245924779815
  F   -4.73177897918416      0.10154073611310     -2.71718636121869
  F   -4.12927299585451      1.75424500408776      2.47361625080405
  F   -4.84906029545840      2.58987062306446     -3.47772513478458
  F   -4.24614718289618      4.22146932433198      1.73483678496026
  F   -4.44155291068609      6.01232597711951     -0.26807064495448
  F   -4.75914332617290      5.21100513654258     -2.83955325549321
  F   6.82110313479419     -0.82938446617709      0.44888871168712
  F   3.57860826389651      0.68670110805582      4.61858804326484
  F   5.80522769054067      2.07701555175306      4.01634791878506
  F   7.41786034814873      1.32117175732739      1.97022698275549
  O   -1.91098677962360      2.32611124839496     -2.71982794530939
  O   -1.86071829565241     -0.23700436443499     -2.91100204404554
  O   0.95329528107977     -1.09609335964132     -2.61272879502598
  C   1.92751823909310     -2.08614440413289     -2.70106875047357
  C   3.25162420240120     -1.68986935140987     -2.87729212022602
  C   4.27113170222829     -2.70532871859062     -2.88341450408081
  C   3.87309674567113     -4.08778103244021     -2.76451488449859
  C   2.49656220063553     -4.42366450441632     -2.63442643572221
  C   1.50917975587588     -3.44556744641188     -2.59050368259163
  C   4.87771505933508     -5.10074694423170     -2.75453094876916
  C   6.22128651330639     -4.77135103575678     -2.84135269083746
  C   6.61330284205224     -3.40907649009514     -2.93079887713935
  C   5.66192901316952     -2.39987208164335     -2.95042201464265
  C   3.55832034819383     -0.23869427767068     -3.01939207036211
  C   3.14845870167113      0.66336649961153     -2.03280468884519
  C   3.44825927429302      2.05903253526734     -2.08451417883658
  C   4.15282837022625      2.53638346354419     -3.18590236319360
  C   4.53185069194252      1.68387155778556     -4.25613728319651
  C   4.21977719241882      0.27742353997262     -4.19030711823665
  C   5.19694154964179      2.20153799579306     -5.40794578826968
  C   5.51704365859325      1.37488084264653     -6.47308805272615
  C   5.17224997386622     -0.00268842846497     -6.42792487333536
  C   4.54043441799288     -0.53938025032023     -5.31499095651332
  C   0.07318552602781     -3.75353667131753     -2.38676111154775
  C   -0.91271477352103     -3.25854198992395     -3.24053967650052
  C   -2.30655956833567     -3.45107654489655     -3.01831222686617
  C   -2.71245652887372     -4.25645852919636     -1.88454474268059
  C   -1.70003770244855     -4.79118905458149     -1.04046563797455
  C   -0.35915931151446     -4.53429669756874     -1.28053557875355
  C   -4.09990690137103     -4.48253201018190     -1.66324911386200
  C   -5.05335017152302     -3.92524409533228     -2.50483599179869
  C   -4.65983638476197     -3.11592981317389     -3.59896469753319
  C   -3.31405380902972     -2.89112168582337     -3.85711807999477
  F   -0.52265087876473     -2.58524600391281     -4.32946367679783
  F   -2.02433070882083     -5.55112321626180      0.01595821825089
  F   0.54891641898693     -5.03699101795599     -0.43251206947965
  O   2.40754900877113      0.19735752617009     -0.94680133212907
  C   3.02675578418486      2.98736613658195     -1.00791786785241
  C   2.36961307103938      4.18564039904668     -1.29289211347364
  C   2.04985680507414      5.15638314082603     -0.29938308586691
  C   2.39326617328013      4.86835213256357      1.07883801706986
  C   3.01890929963394      3.62268822614934      1.37106266078339
  C   3.33941011198252      2.73340855673464      0.35554234288851
  C   2.10297810169035      5.84397488677160      2.07429970333274
  C   1.47718521391455      7.03790843189988      1.74006095949688
  C   1.10350055816252      7.30482693509085      0.40097115476613
  C   1.38101822351772      6.38006524655705     -0.59754695493157
  F   2.02874959376004      4.43863437414789     -2.56319215751112
  F   3.33828472612364      3.29802107004678      2.63390978134917
  F   4.00633911593744      1.61895093804825      0.67338294099309
  F   0.98676712793785      6.66962749205328     -1.84039271660202
  F   0.44591257524870      8.43328672112929      0.12445866357213
  F   1.16814541157164      7.92820373761959      2.68972848969622
  F   2.39541368476107      5.62696980205335      3.36247484735700
  F   -4.52353955440309     -5.21640240323812     -0.62503247590481
  F   -2.99764504789973     -2.13361835771903     -4.90984440667562
  F   -5.60222831560261     -2.57433885636267     -4.37472901440764
  F   -6.35488696887272     -4.12152296844405     -2.28019007863976
  O   -0.89619582775330      0.69691510894374      1.45369209295602
  H   5.97888857028074     -1.34883479925181     -2.98862690098594
  H   7.68214346772098     -3.15042313889684     -2.97201359176787
  H   6.98664568742284     -5.56186667626923     -2.82734676626081
  H   4.56152639342699     -6.15157840355913     -2.66570531237572
  H   2.21575274791047     -5.48302544370476     -2.54476937141019
  H   4.26961073318656     -1.60361351714703     -5.29926782584305
  H   5.43738717268559      3.27548440924961     -5.43684127039333
  H   4.40940251270110      3.60390026289692     -3.24522411238100
  H   -3.42390048710949     -5.22377222695552      2.97688262316812
  H   -3.34447804716655     -7.69969694661385      3.04790866974677
  H   -1.14018269321489     -8.90882177317934      2.99796070258051
  H   0.98934130421602     -7.60594820543603      2.82848370248850
  H   2.15951709793502     -5.47089447817488      2.62201162657325
  H   -2.14248649344704     -4.16536461726496      5.28089145534814
  H   -3.66488457237566     -4.22023046716531      7.23544978780652
  H   -5.80081054129637     -2.89217505669198      7.22896118756915
  H   -6.36208640488998     -1.45129062781151      5.26209852991654
  H   -5.76629080120926     -0.49729051178437      3.08753635504977
  H   6.02391321030465      1.78445502429015     -7.35965569281303
  H   5.40286638809915     -0.65087820448215     -7.28681130004049
  F   0.06252887105979      0.07151726740278     -5.01537839067060
  F   -0.86980262851451      2.02378008854080     -5.26447895758526
  F   1.02205345565696      1.85057690957924     -4.18985482101318
  H   0.58229275421710      0.39799280359343      4.16409092453442
  C   -1.48913670218465      5.66313460170188      2.00244058779739
  C   -2.15867793690925      6.99547425576164      1.82515119981459
  H   -1.57727411861828      7.80137051986059      2.31886170883387
  H   -3.14935396710320      6.96717883247907      2.32802432811684
  H   -2.31762575078220      7.25188044893168      0.76322346191972
  C   -1.06529723724856      5.38594248325197      3.41435134609119
  C   -1.26439508826267      4.91386787255418      0.86651036133643
  C   -0.41600583104580      4.06660068838562      3.82295494698638
  H   -1.94434472356041      5.59160908161714      4.06742851434735
  H   -0.37650853079664      6.22700342258802      3.65690123603562
  C   -1.39956276354255      2.94903937894489      4.07723497057440
  H   0.16939139514934      4.26517486568576      4.74618918588873
  H   0.35525348381787      3.77349966494829      3.07619898386167
  C   -0.76095458629296      3.58648790947178      0.69061271987331
  H   -2.46432209966164      3.16939669152706      3.88709968678876
  C   -1.06600573387573      1.72060995310452      4.53873837432569
  O   -0.43292462767243      3.26437552573505     -0.49497242093454
  H   -0.71105027770509      2.81632101902476      1.48942819972180
  H   -1.49465514545396      5.39757112195858     -0.09830553482673
  C   -2.10273387230607      0.67041804139659      4.82856151053359
  C   0.35862136831501      1.29843133426020      4.76991735614103
  H   -1.94069306038433     -0.21932580724879      4.18518523878146
  H   -3.13202722103263      1.03456116874720      4.65755027745546
  H   -2.02153913450994      0.31235539104857      5.87816435583953
  H   1.10389140267158      2.07369188639492      4.51239348153375
  H   0.52331606109816      1.00159015692739      5.82886435039718
  H   -0.18940741235061      2.19612257788989     -0.82430695054960
