# Supplementary material for: Catalytic asymmetric synthesis of cannabinoids and menthol from neral
Source: Nature. 2023 Mar 1;615(7953):634–9. doi: 10.1038/s41586-023-05747-9 (PMC10033408; doi:10.1038/s41586-023-05747-9)
Supplement: Supplementary file 2 — XYZ coordinates. [file 41586_2023_5747_MOESM2_ESM.tar › xyz/A_major.xyz]

172
Coordinates from ORCA-job FREQ
  C   -4.42492921245024      3.35875656211324      1.55379468293607
  C   -4.48146026198779      1.99897658063218      1.13176341860187
  C   -4.85866198580898      1.70997690520719     -0.23885724034027
  C   -5.18418631795802      2.79575155584378     -1.09967680132045
  C   -5.11854814196478      4.10773159129442     -0.65456047657933
  C   -4.76024962896774      4.38877635604364      0.68578811625602
  C   -4.90000150445050      0.35058597537382     -0.65812049522870
  C   -4.57456697867665     -0.66384350160513      0.22751716007622
  C   -4.18818972782145     -0.41308604633134      1.56630444659428
  C   -4.15412939412473      0.90956070342983      1.99140358520648
  C   -3.78108166321903     -1.54319396357154      2.43519966201934
  C   -2.60878192164163     -2.28062137804849      2.09436253144164
  C   -2.13530337811163     -3.35091756095774      2.85318026065990
  C   -2.84938907208847     -3.70184992448402      4.05652873945145
  C   -4.04987843547493     -2.97640556384428      4.40017420297799
  C   -4.48967367874309     -1.90673505645858      3.57107178150263
  C   -2.38798007051628     -4.70553263170929      4.95953107206597
  C   -3.09823813533847     -5.01149483582376      6.11210090102025
  C   -4.30245487686103     -4.32687350183164      6.42485424425691
  C   -4.76229654254986     -3.32331470381007      5.58658102330990
  C   -0.85823082917322     -4.01153880216931      2.47054133662132
  C   0.27996812945328     -3.21483454552667      2.32946855419418
  C   1.58097788597191     -3.74273416002664      2.06895228182084
  C   1.69624008477698     -5.11864906433098      1.89307614609194
  C   0.56198889629198     -5.97499904262067      1.94593135801606
  C   -0.74146035052325     -5.42361862003857      2.22779216542459
  C   0.68655611148225     -7.37594024318230      1.70407124978547
  C   -0.42786284358192     -8.20064485369035      1.71013415618382
  C   -1.71583506621770     -7.65057727846746      1.95022015735295
  C   -1.86939765454629     -6.29482805321661      2.20328726933113
  O   0.14923921156373     -1.84078375731722      2.45824542866889
  P   -0.53350192644240     -0.98938742753530      1.22114940037055
  O   -1.90469386130156     -1.87413509992795      0.95995878457962
  C   2.74639784006893     -2.83254740462873      1.98270581476341
  C   3.01011166546322     -1.86998167025677      2.95841901326172
  C   4.10409090613483     -0.96139449210088      2.88349405768782
  C   5.05469261332707     -1.12140702430594      1.80403510245042
  C   4.79014599303117     -2.11233784137296      0.81817229316784
  C   3.66552714237321     -2.91930380645042      0.90039284371509
  C   6.19946984405618     -0.27729500006131      1.76773043572993
  C   6.37756088461870      0.71930972853781      2.71829975913057
  C   5.41810821312938      0.91444123165418      3.74208091724147
  C   4.30260594438548      0.09188850687800      3.82198692329491
  F   2.22564817691984     -1.82631485014910      4.04214801572923
  F   5.62179090662095     -2.27245300665330     -0.22307078649552
  F   3.44884347610548     -3.81574067936833     -0.07484047661878
  F   7.11774009811298     -0.39878979506231      0.79939260154557
  F   7.44118984101411      1.52559362924223      2.66628939457218
  F   5.59429172421208      1.91052831436623      4.61351660234616
  F   3.41858283209840      0.32733237059552      4.79643157910057
  F   -3.78233028520448      1.16478226128907      3.24994001620366
  F   -5.25768625627144      0.02306943605654     -1.91239979741450
  F   -4.63754623322506     -1.93591534190417     -0.18415440894808
  F   -5.52128656499600      2.58687495529550     -2.38267209123857
  F   -5.36684392803906      5.12085239821498     -1.49150941772218
  F   -4.67541386536755      5.66543451164713      1.08185768554965
  F   -4.04454240053353      3.68658482809212      2.79038649543702
  N   0.34693687949710     -1.14942141456696     -0.09840730831994
  P   0.83568036067362     -0.03918913123273     -1.13810760669345
  O   0.15574645537377      1.31477347245503     -1.27860825062383
  O   0.81498520659455     -0.72324913992084     -2.64996674218475
  C   1.63228164390280     -1.83280267342245     -2.83609426214692
  C   1.01605690654465     -3.11840192963844     -2.83285091257985
  C   1.82751077600837     -4.23866396571087     -2.96061211060210
  C   3.23884454978546     -4.11985534846170     -3.08640820434073
  C   3.84894479989182     -2.81190185679165     -3.09969991419381
  C   3.00642289144768     -1.64833567217107     -3.00415271708870
  C   4.06733620527514     -5.27785311390661     -3.16913395345405
  C   5.44637087597913     -5.16102087461173     -3.24539017815717
  C   6.04943538588741     -3.87511564305222     -3.22865100834573
  C   5.27080754330521     -2.72907903467064     -3.15916701924678
  C   -0.45503132287509     -3.22824167984729     -2.68936026139794
  C   -1.32206535803181     -2.64735622548669     -3.61054860982650
  C   -2.73911256338060     -2.75125242859266     -3.51715305868342
  C   -3.29613255965434     -3.50436371637525     -2.41090516011336
  C   -2.40419751872416     -4.05468785124562     -1.44732855875123
  C   -1.03071273838744     -3.93424147684434     -1.60146717673732
  C   -3.63138857484255     -2.17343714354869     -4.46693672632690
  C   -5.00655090860686     -2.29227897136735     -4.32532981134795
  C   -5.54857361191293     -3.04130166343239     -3.25092283815367
  C   -4.71044309749164     -3.64610709903360     -2.32476102802315
  F   -6.87405275297850     -3.15348756010746     -3.14425466878677
  F   -5.27133140126046     -4.34677779205766     -1.33355682363223
  F   -3.16924369786220     -1.48055598871727     -5.51925087000156
  F   -5.83513922506769     -1.72796594421646     -5.20669961882017
  F   -0.79018095288441     -1.96699865971832     -4.63953241921706
  F   -0.22383098153497     -4.47217094954415     -0.67927782131744
  F   -2.87515454762424     -4.68956484471889     -0.36413977642641
  C   3.53083928926656     -0.25668109650754     -3.04085651319812
  C   3.21864323788285      0.61178204146660     -1.99035638143292
  C   3.61944355649557      1.98416954517769     -1.98019952493166
  C   4.37484035192224      2.45891422582386     -3.04609972579116
  C   4.70772691893586      1.62912760386968     -4.15128759518226
  C   4.25861919877392      0.25787021257684     -4.17274561317718
  C   4.51237891586955     -0.51554881115250     -5.34496288758859
  C   5.21757314187914      0.01872705365528     -6.41423430863773
  C   5.70148804228850      1.35368121096940     -6.36985713086559
  C   5.44303345032526      2.14379393920320     -5.26087536923570
  O   2.46934399610756      0.13530761596776     -0.92086021624393
  C   3.18018582064952      2.88789206711000     -0.88867391832050
  C   3.50961100500136      2.62675464098767      0.46457786474867
  C   3.05816215542532      3.42022488469559      1.50788954015675
  C   2.22399004131048      4.54152157456680      1.25428592579275
  C   1.90881879479130      4.86973279473737     -0.12196161598507
  C   2.40960017893592      4.01817978087304     -1.14607171595452
  C   1.09747205791781      6.01326081378068     -0.37684743913121
  C   0.54946492240907      6.74890144523266      0.66295940921494
  C   0.82006541232053      6.39792428741915      2.00959733287379
  C   1.64293403259988      5.31713051882168      2.29766709615378
  F   4.27769503659289      1.57012172582993      0.74285485032029
  F   3.41468653637313      3.10445494617173      2.75748659019491
  F   2.06947697621911      4.28468289824549     -2.42687642036841
  F   0.81310683870901      6.39582951614934     -1.63386884800665
  F   -0.24312321082698      7.79649587836566      0.40965729534549
  F   0.26394056641201      7.11436478571528      2.98820825830923
  F   1.86510763362323      5.01922304773279      3.57959960137572
  N   -1.00075955469658      0.44865762992007      1.79609336410026
  S   0.11844221991396      1.49506264121208      2.31792866413286
  O   1.51239682565596      1.05375140481795      2.02410553714977
  C   -0.02729380094645      1.39200100456028      4.19673490386391
  F   0.88347704007250      2.21956303592843      4.73054994702749
  O   -0.28561752012724      2.88721979036888      2.01571912918801
  F   -1.25203663443761      1.77559061812184      4.58207529824157
  F   0.20035523448398      0.14624485234363      4.62356647868962
  H   -0.46924245634271      3.78546057213502     -1.87305514014953
  C   -1.34560295973394      3.83434403176917     -1.20622346609400
  C   -2.01507626078376      5.07029004464696     -0.91111876273831
  C   -2.22697058857786      6.14630755191348     -1.73538180291632
  C   -1.94047320269695      6.21164634009211     -3.20956652692754
  C   -1.41906737190747      4.97769251043705     -3.95711123709816
  C   -2.19281340699993      3.71223426699755     -3.69306294176472
  H   -3.24787290701268      3.82302738719708     -3.38577781576821
  C   -2.91276757591986      7.35906162891901     -1.17986059422909
  H   -2.87107542465370     -5.87538238195401      2.37003195634369
  H   -2.60101835355861     -8.30413531173556      1.92776752255739
  H   -0.31993340939859     -9.27860563275970      1.51689919141231
  H   1.68774016650138     -7.78610409770820      1.49958397826252
  H   2.68276549286733     -5.56072437170593      1.69252486069833
  H   -1.45095828547235     -5.23466767984268      4.74042480828840
  H   -5.68138768687581     -2.76724921118809      5.82807498916754
  H   -5.39994477340149     -1.35332068325873      3.84582059884706
  H   5.75198393089625     -1.74265423777358     -3.11919772878788
  H   7.14582524197023     -3.78611984093616     -3.26099850376796
  H   6.07634528398960     -6.06140452106381     -3.30328813375020
  H   3.58644116251995     -6.26823478023313     -3.16074330018516
  H   1.37477088925429     -5.24133010894578     -2.95606016815846
  H   4.13533127627663     -1.54553119720312     -5.39945175095202
  H   5.39810372807063     -0.59755426085432     -7.30800444780988
  H   6.26627495293158      1.76128619657713     -7.22174369155587
  H   5.78898654413886      3.18831396186456     -5.22145630290808
  H   4.70392022486021      3.50855791651423     -3.05164969526756
  H   -4.85831300685707     -4.58346418315271      7.33918827523813
  H   -2.71902433356608     -5.78794083852465      6.79364663150456
  H   -3.92293214727950      7.46190235342534     -1.63082043544709
  H   -2.34874695998525      8.27474444973320     -1.45288192048303
  H   -3.02136858093718      7.31402894864014     -0.08222892869732
  H   -1.24135089235290      7.06264604065182     -3.36782556574504
  H   -2.89060371151788      6.55799034160538     -3.67794464477810
  H   -0.34157404053815      4.82785053060740     -3.73487637767348
  H   -1.44774479502080      5.21642794997709     -5.04412562190379
  C   -1.71050753699094      2.44656036246968     -3.87373413620200
  O   -1.61816311237072      2.79883536555663     -0.50509301273590
  H   -2.41245732279280      5.11580771040071      0.11496695647701
  H   -0.90383944789442      2.03512268526792     -0.74115741233073
  C   -2.55434846229488      1.24428601955976     -3.57417397588629
  C   -0.31099909577174      2.17925312567418     -4.36433946632594
  H   -3.59864149528964      1.50520944455492     -3.32830087845057
  H   -2.55180101215015      0.53239584772547     -4.42448035629101
  H   -2.11254424071137      0.69253972629697     -2.71418433603413
  H   -0.00300195657473      1.13666754891583     -4.16423655231465
  H   -0.25454667781668      2.34770371738278     -5.46241705520596
  H   0.44112979556242      2.85283008416308     -3.90514320458972
