# Supplementary material for: Catalytic asymmetric synthesis of cannabinoids and menthol from neral
Source: Nature. 2023 Mar 1;615(7953):634–9. doi: 10.1038/s41586-023-05747-9 (PMC10033408; doi:10.1038/s41586-023-05747-9)
Supplement: Supplementary file 2 — XYZ coordinates. [file 41586_2023_5747_MOESM2_ESM.tar › xyz/A_minor.xyz]

172
Coordinates from ORCA-job FREQ
  C   6.69406689528637      0.50987193532500      2.39929128430455
  C   6.40440823034767     -0.59483461812727      1.60893996629094
  C   5.18182963726583     -1.30575486682403      1.76901918838882
  C   4.24363237858789     -0.86754538665184      2.78239208101471
  C   4.57227167068071      0.27689027348626      3.56635212998638
  C   5.76978888913100      0.95304783436549      3.37754020427639
  C   3.04210840238628     -1.61366193785317      2.95541977723593
  C   2.69283275253279     -2.70119032288846      2.15251563053667
  C   3.62572051978410     -3.08767695562535      1.15096410492878
  C   4.83654985252735     -2.43459461845905      0.97566176223369
  C   1.43394769590146     -3.45807728590664      2.34377291658484
  C   0.18458999594236     -2.76998689280610      2.41786588144037
  C   -1.02693906166497     -3.41815756532134      2.66613293093058
  C   -1.04151044090644     -4.85616723298774      2.70209410531991
  C   0.20802928830633     -5.56960514185990      2.59930587631727
  C   1.42167134774868     -4.84548265950548      2.44767560863589
  C   0.20202991933946     -6.99608879018563      2.64095265384493
  C   -0.98760053891546     -7.69862847657438      2.75323051758133
  C   -2.22123677073873     -6.99661490865504      2.82019344231376
  C   -2.24810147892679     -5.60957307904644      2.79722301918654
  O   0.20357271290638     -1.39474147738666      2.28670690842431
  P   -0.46388842161865     -0.63928406364337      0.97686903683272
  N   0.37177196639154     -0.96677913452307     -0.33595008935239
  P   1.05966441872397     -0.10451751653450     -1.48258177174946
  N   0.60555706397233      1.36303381728728     -1.95808722720108
  S   -0.90244997495696      1.89767459036914     -2.13589327063686
  C   -1.43164794988949      1.21555490131078     -3.82010442778620
  C   -2.24958919560013     -2.60157759031503      2.89624016962431
  C   -2.64701169970561     -1.66026116028741      1.94561950734540
  C   -3.80846386510706     -0.84159503467679      2.10097793367543
  C   -4.55133531396236     -0.96561972267075      3.26836867451152
  C   -4.16233477840673     -1.85980503285222      4.30303303768651
  C   -2.99135813025747     -2.68560867580860      4.13046387401298
  C   -4.89886270551521     -1.93292279942781      5.52304474203419
  C   -4.48758248058270     -2.76447103988616      6.55287543079335
  C   -3.31263135820768     -3.54780029341215      6.40090390186393
  C   -2.58302763240162     -3.51028573785932      5.22062455924673
  F   3.34106294392710     -4.12683093054285      0.35287700529172
  F   5.67600144055792     -2.88722496906434      0.03475111957587
  F   2.22740806362909     -1.27463471360725      3.96567751827275
  O   -1.87472358853935     -1.48449995004047      0.80101956836857
  C   -4.18734624863645      0.11592464208829      1.03514350639181
  C   -4.39741843694314     -0.33599780541044     -0.29306837843047
  C   -4.66828984601844      0.52741197843052     -1.34091662016379
  C   -4.78994405370187      1.92607406699557     -1.11225223138369
  C   -4.64986561954274      2.41481531667380      0.24526026522153
  C   -4.33585378463497      1.47818494093311      1.27175629290502
  C   -4.81269630472936      3.80955610609782      0.48316200752285
  C   -4.98073662694065      4.70354874541896     -0.56433525053853
  C   -5.07410719422257      4.22895451665189     -1.89637603470239
  C   -5.00246690962527      2.86565057335810     -2.16028606693042
  F   -4.31390074090852     -1.64904351418159     -0.53882412399224
  F   -4.79456217113923      0.01803216729906     -2.57462147836517
  F   -4.12488374165006      1.93971995392262      2.52210068526168
  F   -5.14298821603223      2.46401553732762     -3.42657888294145
  F   -4.80501272394122      4.30667936601558      1.73149812110840
  F   -5.08346029883425      6.01619752192262     -0.32808357197297
  F   -5.25412910011045      5.10595560515447     -2.88437473444135
  F   7.29837747306866     -0.95980253722461      0.68150749682318
  F   3.72903330720573      0.75012659201702      4.49247968910726
  F   6.06036036102580      2.03819047048033      4.09837573244692
  F   7.83436461317099      1.18324288427124      2.23315324754733
  O   -0.89715065537784      3.36384147679817     -2.31039037580798
  O   -1.86964976002676      1.27251208542903     -1.19219304087969
  O   1.15261294712372     -1.03397536487979     -2.84661019283339
  C   1.98762326024023     -2.14442937793184     -2.82686115872328
  C   3.36702663015752     -1.95781552412784     -2.94629862442889
  C   4.22313584581752     -3.11380321113732     -2.87762159773964
  C   3.62371897000893     -4.41912835730943     -2.73261677774856
  C   2.20947559033040     -4.54202507004680     -2.63984998051105
  C   1.38169770833200     -3.42774253410106     -2.68351881072324
  C   4.46463342287433     -5.56884944996513     -2.65910812250754
  C   5.84407496220703     -5.44639025234571     -2.71700529463330
  C   6.43563464720107     -4.16056017632084     -2.83309926921630
  C   5.64600627654475     -3.02253935541371     -2.90736419830123
  C   3.88682516752684     -0.56882195606672     -3.08177563591070
  C   3.51654494115958      0.38392748719527     -2.13022737162603
  C   3.93244540629663      1.74786578924406     -2.18692139631139
  C   4.75274895918831      2.14409354951663     -3.23475871348906
  C   5.14070183492676      1.23073003220887     -4.25473284822845
  C   4.68769529681642     -0.13934060909050     -4.20034030427518
  C   5.94165131553814      1.65867882483892     -5.35544164987831
  C   6.26150737498265      0.78640852138327     -6.38419534805032
  C   5.77678589337432     -0.54837966492363     -6.35582312463028
  C   5.00803079845559     -0.99987759367705     -5.29214313367215
  C   -0.09451667874845     -3.52838878015866     -2.57650079752818
  C   -0.92616343184981     -3.07810133316240     -3.59800593173188
  C   -2.34734585608255     -3.12765362316586     -3.52369116267226
  C   -2.94749369346195     -3.70270718296718     -2.33699957217260
  C   -2.09129571173866     -4.13846256092655     -1.28677633038984
  C   -0.71233689111646     -4.05941648415820     -1.41458063715494
  C   -4.36620014510568     -3.78923110735675     -2.26226736373177
  C   -5.16651492543385     -3.28136982057125     -3.27574634633552
  C   -4.58179085177827     -2.69871171811380     -4.42753129604661
  C   -3.20089616319570     -2.62826306626714     -4.55086017861887
  F   -0.35321700521166     -2.57739216082222     -4.70176290373919
  F   -2.60359425235788     -4.61800353770944     -0.14312281356840
  F   0.05811946658976     -4.46979836035461     -0.39755548743279
  O   2.66383518711654      0.01282009571440     -1.09113490293567
  C   3.43515324464796      2.69766316408599     -1.16268705354072
  C   2.64399233086976      3.79286024787800     -1.49920856005165
  C   2.09651379343454      4.67761137203365     -0.52525928262957
  C   2.39300888714544      4.43177349903498      0.87309018005960
  C   3.20346358952802      3.31121209960367      1.20631192272465
  C   3.69775031408737      2.48000097348256      0.21299647529582
  C   1.86588432630354      5.32395452912832      1.84880293264517
  C   1.04090846683254      6.37668343342744      1.48212492151925
  C   0.73240654821891      6.60469238635033      0.11945889031619
  C   1.24515673222730      5.77032172411549     -0.86468511974405
  F   2.36982074451890      4.00549830899722     -2.78996205893871
  F   3.50462357532822      3.03824424264836      2.48771501041573
  F   4.46810619912665      1.44156795109691      0.56322390787950
  F   0.90993491789767      6.02160233030145     -2.13026576275622
  F   -0.10793075436400      7.59795950383535     -0.19513284941885
  F   0.49421826067572      7.16595801188397      2.41401058308575
  F   2.11248785203081      5.15009754668334      3.15748273444552
  F   -4.96737334541128     -4.32254251991192     -1.19196977604891
  F   -2.69783374321692     -2.07587778238967     -5.66019331407935
  F   -5.37849031770859     -2.21822149332193     -5.38531588497771
  F   -6.49731558794396     -3.33246530964396     -3.18125384981983
  O   -0.68574430808712      0.77309566320691      1.51203295337121
  H   6.11926464630561     -2.03303679694121     -2.96315275167489
  H   7.53172072671522     -4.06355734486907     -2.85000358217090
  H   6.48268948584199     -6.34067514174284     -2.65889481212538
  H   3.99217307967350     -6.55725341344967     -2.54938370883954
  H   1.76758676068544     -5.54294330294893     -2.52493665758618
  H   4.62872600861293     -2.03064900846827     -5.28947968231849
  H   6.28836246387049      2.70344317111979     -5.37635722280167
  H   5.09104099695787      3.18894517785370     -3.29678719275608
  H   -3.20891184213607     -5.07764919940677      2.83030611091952
  H   -3.16554804265980     -7.55833635456070      2.88264269391221
  H   -0.98100830326053     -8.79874367170624      2.77763052816910
  H   1.16391643522672     -7.52715909755567      2.56984489349981
  H   2.36761303626589     -5.40347044816976      2.39659092147563
  H   -1.66996798520997     -4.11265238175577      5.12416075717068
  H   -2.97248753506436     -4.18747789593392      7.22930230123776
  H   -5.05978886763261     -2.80949924045175      7.49165336349768
  H   -5.79556333815774     -1.30344519257640      5.63204851354730
  H   -5.45249133644384     -0.35034638873681      3.40611248749282
  H   6.87563868024960      1.12930176948001     -7.23040275344372
  H   6.00668782748596     -1.23036154298279     -7.18837332037732
  F   -1.67722761346306     -0.10212978820511     -3.70417986351510
  F   -2.55496217279136      1.83402759090267     -4.20803370056272
  F   -0.48088563682864      1.40625552223760     -4.73830672698273
  H   0.84258968303552      1.64937828092601      3.32638675487646
  C   -2.35326091086850      5.76425702750944      2.30536336381751
  C   -2.81763902917199      7.13255357770502      1.92869637421914
  H   -2.25951222899952      7.89244212757905      2.51690072344239
  H   -3.88630199048840      7.24690933320755      2.21213817199732
  H   -2.70033610677172      7.34590641119731      0.85152734612103
  C   -2.56100051610602      5.37995920966511      3.74919780484272
  C   -1.77594976088815      4.97242139019316      1.33447495408384
  C   -1.43129041984572      4.62386115012691      4.51125365284179
  H   -3.49397972929124      4.77234152518155      3.78340945335442
  H   -2.81144466101012      6.31061037328607      4.29503998727947
  C   -1.68096239901749      3.15115822007225      4.70714409881989
  H   -1.37155427413895      5.09649464917680      5.51677511179295
  H   -0.44932360143428      4.82582008881680      4.03743965984722
  C   -1.37748153313542      3.62616221701025      1.52887914016829
  H   -2.72114281746085      2.90099772435590      4.98952263478628
  C   -0.80562692733410      2.11438825908868      4.62776932191521
  O   -0.64571486502255      3.02723551957447      0.67881426141757
  H   -1.71346919651319      3.05338556488931      2.42104123418411
  H   -1.61324189026960      5.37903700902099      0.32430123065938
  C   -1.26220017952282      0.70728332243328      4.91514143474118
  C   0.64366434966196      2.24310670523085      4.24386594919400
  H   -1.03730251561928      0.04533152155411      4.05431282650099
  H   -2.34706722654292      0.65014617461480      5.12967092367132
  H   -0.70963177119386      0.28447655670348      5.78256105734522
  H   0.97032213919283      3.28271809477425      4.06692176715614
  H   1.29732987341843      1.80860498598730      5.02922206065412
  H   -0.59109101320339      1.95066754863443      0.95952784627356
