# Supplementary material for: Catalytic asymmetric synthesis of cannabinoids and menthol from neral
Source: Nature. 2023 Mar 1;615(7953):634–9. doi: 10.1038/s41586-023-05747-9 (PMC10033408; doi:10.1038/s41586-023-05747-9)
Supplement: Supplementary file 2 — XYZ coordinates. [file 41586_2023_5747_MOESM2_ESM.tar › xyz/TS_AB_major.xyz]

172
Coordinates from ORCA-job FREQ
  C   -4.49137030636358      3.36665777088294      1.48777099169616
  C   -4.52729557317620      2.00757866462313      1.06146116401479
  C   -4.86592364038765      1.72052483955320     -0.31861980180901
  C   -5.16398905257488      2.80709559471204     -1.18636465432983
  C   -5.12384357031141      4.11851485169171     -0.73661699644268
  C   -4.80528464200532      4.39865840802427      0.61398913576619
  C   -4.87871427920002      0.36338124582229     -0.74372049078091
  C   -4.56223796685321     -0.65203305724943      0.14373237823490
  C   -4.20888316190343     -0.40347154319759      1.49184004257660
  C   -4.20486133416429      0.91832472748077      1.92286001493543
  C   -3.80944584319534     -1.53051146274791      2.36814580663741
  C   -2.63388589288803     -2.27314229228550      2.04710418562511
  C   -2.17033453954737     -3.33507193889624      2.82508260559446
  C   -2.89644086890115     -3.67093361966938      4.02532177508979
  C   -4.10087134645851     -2.94237863412550      4.34680768530585
  C   -4.53042609306145     -1.88268204613926      3.50032360620278
  C   -2.44286610951906     -4.66104044146091      4.94724459646037
  C   -3.16509700853778     -4.95266762620310      6.09604797478144
  C   -4.37409471923574     -4.26640614431430      6.38615982601767
  C   -4.82615188057390     -3.27481941869630      5.52965360264886
  C   -0.88857661440005     -4.00000694619038      2.46602965963709
  C   0.24908790518622     -3.20184459174152      2.32779973226097
  C   1.55193905039099     -3.72880284312354      2.07635283950125
  C   1.67249197865173     -5.10629459927490      1.91800533601639
  C   0.54139781630890     -5.96604774468449      1.97892258519027
  C   -0.76567341633453     -5.41521209284234      2.24464628834309
  C   0.67276371719800     -7.37013559777067      1.75992693714880
  C   -0.43811673442493     -8.19939857984164      1.77440216883585
  C   -1.72943369939489     -7.65085447062780      1.99952606374638
  C   -1.88967918185352     -6.29182356586663      2.22927964796270
  O   0.11285294264744     -1.82722377551033      2.44679379661264
  P   -0.54273970471075     -0.99640709356762      1.18003269227470
  O   -1.91533763193075     -1.88249714446655      0.91629212285007
  C   2.71531439449653     -2.81740681949894      1.97866217154277
  C   2.98238417217993     -1.84729025543938      2.94555298832160
  C   4.08152184205805     -0.94548738942796      2.86315708795889
  C   5.03035841071987     -1.11836057783907      1.78396632435847
  C   4.75704432100289     -2.11133511056908      0.80257015643492
  C   3.62894770676968     -2.91232807496450      0.89249554589148
  C   6.18165894711451     -0.28350150795485      1.74300601280272
  C   6.36771983941954      0.71681523978663      2.68813042286845
  C   5.40983628280040      0.92516652722499      3.71067526440779
  C   4.28680728776540      0.11327989486625      3.79385525536234
  F   2.19752448519314     -1.79036925114432      4.02857449765878
  F   5.58203510497305     -2.27796106670553     -0.24302033025327
  F   3.40369795892256     -3.81082036084978     -0.07905621224743
  F   7.09892915451395     -0.41746134535035      0.77525208778364
  F   7.43765943728178      1.51451224368727      2.63185932889650
  F   5.59337836173249      1.92513665100856      4.57608208759478
  F   3.40214766792863      0.36403216110996      4.76397826562259
  F   -3.86225592620226      1.17283331727265      3.19022503226018
  F   -5.20112885879364      0.03751868768578     -2.01008906473230
  F   -4.60320207817815     -1.92296715779604     -0.27619445815391
  F   -5.43793629664972      2.59983060171826     -2.48763966529106
  F   -5.35416552242687      5.13080913767235     -1.57923476766349
  F   -4.75089612418082      5.67191534455993      1.01893344874416
  F   -4.14971730404043      3.69220320409005      2.73676989782829
  N   0.36887744539785     -1.18676242451121     -0.11545587650661
  P   0.84200550534690     -0.05964697589238     -1.15208202241923
  O   0.14377594360343      1.28118172589489     -1.27008253519866
  O   0.81765083683976     -0.74715687587249     -2.66876260991689
  C   1.64070267894967     -1.84962444913953     -2.85902855874530
  C   1.03691322708391     -3.14173021240213     -2.84752189420713
  C   1.85873576860331     -4.25461875481011     -2.97758471290571
  C   3.26799340239906     -4.12296683390690     -3.11232772042717
  C   3.86555665086021     -2.80938323239622     -3.13292829001864
  C   3.01240798339079     -1.65420360276273     -3.03578501914700
  C   4.10715599140742     -5.27325027080861     -3.19656465828268
  C   5.48451612633367     -5.14334527481576     -3.28148024151528
  C   6.07532982844963     -3.85156400712645     -3.27246693494992
  C   5.28617923665096     -2.71279951441912     -3.20131799109459
  C   -0.43086186911035     -3.26752658113499     -2.68852396853505
  C   -1.31774978886383     -2.66708495940377     -3.57786502175132
  C   -2.73257793238807     -2.78177861312858     -3.46656627412168
  C   -3.26688912619480     -3.58875749142134     -2.38815203437999
  C   -2.35694300613798     -4.16001756638336     -1.45465152414277
  C   -0.98684564928468     -4.01512962914046     -1.61730103768342
  C   -3.64453155299675     -2.16441426803233     -4.37177136878020
  C   -5.01583913597415     -2.31818963859726     -4.22694460461402
  C   -5.53468879359313     -3.12500121579408     -3.18366725429542
  C   -4.67757324772334     -3.75503096879680     -2.29238655988001
  F   -6.85708571157072     -3.25970743418413     -3.06664049590735
  F   -5.21697928724250     -4.49462324835025     -1.31789702687417
  F   -3.20410663344385     -1.39420422245663     -5.37947475968794
  F   -5.86246207751576     -1.71743624377372     -5.06615834445015
  F   -0.80917902623249     -1.95296070402078     -4.59830872888253
  F   -0.16577248885801     -4.57192371395361     -0.71922021588226
  F   -2.80809714282514     -4.84059196807481     -0.39159386219567
  C   3.52269344649561     -0.25732934708216     -3.07882303087538
  C   3.21132726774426      0.60750093363071     -2.02441373181760
  C   3.59765603370956      1.98529378480631     -2.02000523549892
  C   4.33494478107987      2.46613815203783     -3.09652169555614
  C   4.66473909933317      1.63946337817737     -4.20482120008461
  C   4.23282629989940      0.26267540005599     -4.21886761212642
  C   4.48581692521265     -0.51086266282591     -5.39131681659391
  C   5.17330122827104      0.02978556251196     -6.46890871741532
  C   5.63957652423441      1.37136631805024     -6.43283264258779
  C   5.38196042198793      2.16088949553531     -5.32317366719793
  O   2.48024408604164      0.11865077158392     -0.94980624149291
  C   3.17061791065385      2.88910390237911     -0.92335083811027
  C   3.50788675152626      2.62119540167226      0.42666470191176
  C   3.07399261718279      3.41764728328576      1.47471412623437
  C   2.25591569465561      4.55250693412822      1.23169098332698
  C   1.93317391769717      4.88914161466876     -0.14081959991344
  C   2.41530158949269      4.03285293765317     -1.16974336463431
  C   1.14245055478539      6.04944734752940     -0.38693865331104
  C   0.63628386430412      6.80456665949575      0.66009256641760
  C   0.91298194747667      6.44520416971038      2.00342657515105
  C   1.70630693582070      5.34067887378192      2.28241865798536
  F   4.26829169695213      1.55706012034731      0.69773882475089
  F   3.43506464985262      3.09223463991631      2.72096529239465
  F   2.07366081071250      4.31192956468895     -2.44926147090873
  F   0.84812753062876      6.43634555821808     -1.63969576589596
  F   -0.11737558156422      7.88284773639319      0.42069296010333
  F   0.39525385286685      7.18205809266503      2.98816738490236
  F   1.93657229506574      5.03715042928443      3.56239896591886
  N   -1.02398289206415      0.45225093029609      1.71654219060038
  S   0.08924564624280      1.52963015144697      2.18767304048575
  O   1.48666568450742      1.07752246540015      1.92789186315176
  C   -0.06449171029145      1.50620571714780      4.06749703530268
  F   0.82856297347786      2.37113614892861      4.57158486971774
  O   -0.31584535731379      2.90462884448868      1.81696696027394
  F   -1.29772368959259      1.88121012214403      4.43368120785385
  F   0.18605873642911      0.28240236079155      4.54403827963643
  H   -0.36262205582862      3.68319351838307     -1.60752315564671
  C   -1.44700356609121      3.70140177501637     -1.38034529608867
  C   -2.00857875118615      4.99368172942555     -0.90612369280119
  C   -2.26337215139232      6.11756137756650     -1.62085115527222
  C   -2.07540928705571      6.18344088546593     -3.11281367562196
  C   -1.40375014008290      4.95875253744813     -3.73021186887917
  C   -2.02261975650954      3.66381617496940     -3.23031582371421
  H   -3.11084065682370      3.70207549984830     -3.04670606961167
  C   -2.83417074446517      7.34482301096482     -0.97306907719015
  H   -2.89399737127777     -5.87407141979448      2.38367279298471
  H   -2.61180597238339     -8.30841507400021      1.98445154871923
  H   -0.32480159709113     -9.27987442360630      1.59910273544335
  H   1.67667823499838     -7.77937922075186      1.56730572319323
  H   2.66115951029962     -5.54716189328576      1.72520780874484
  H   -1.50219683649422     -5.19089021518553      4.74634819850487
  H   -5.74833574652705     -2.71660533188350      5.75388173690991
  H   -5.44285063409214     -1.32533370460354      3.75963801851188
  H   5.75780003776348     -1.72142928127773     -3.16761673532934
  H   7.17062695953099     -3.75234882744052     -3.31172163631579
  H   6.12278861799135     -6.03777300632675     -3.34070106041058
  H   3.63594451237831     -6.26822162539784     -3.18182308129564
  H   1.41662984468017     -5.26190377107874     -2.96668380805007
  H   4.12292644683485     -1.54634045968566     -5.43865077970538
  H   5.35444026487187     -0.58682853044359     -7.36235203043700
  H   6.19053538503710      1.78410261959528     -7.29129388687595
  H   5.71566275335764      3.20961473676701     -5.28935038365816
  H   4.65366529624997      3.51890446708813     -3.10676774813499
  H   -4.93960420284046     -4.51164950230630      7.29769354462151
  H   -2.79178939993199     -5.71872537877985      6.79245572657288
  H   -3.85211848108518      7.54417594026834     -1.37136580506708
  H   -2.21412916119672      8.23349127838375     -1.21025163851351
  H   -2.90355271152561      7.24203327115031      0.12453459571901
  H   -1.49190895039460      7.09674691060062     -3.35844023458027
  H   -3.07931962172857      6.35231413864109     -3.56687483355988
  H   -0.31829584287245      4.97307909049103     -3.50219982455973
  H   -1.48727086425419      4.99987134958738     -4.83675798000352
  C   -1.54997197061282      2.40558833913313     -3.64921756612147
  O   -1.87502842925518      2.65702614071145     -0.67848986038387
  H   -2.22438903112549      4.97337032401785      0.17517365405580
  H   -1.13562808458449      1.95359129905905     -0.73288523620673
  C   -2.36074443315030      1.19815454888857     -3.38235226078058
  C   -0.19872745465907      2.25052325916742     -4.24823391294018
  H   -3.44839854069433      1.38849274200738     -3.38369077262874
  H   -2.09951494559349      0.36007849215615     -4.05357875739759
  H   -2.09285902423956      0.86688845551269     -2.34676639453085
  H   0.14996146445082      1.20259116363120     -4.23345552897941
  H   -0.24807306684650      2.59487061297663     -5.30811991946009
  H   0.54986552059599      2.90295208925835     -3.75592115193148
