# Supplementary material for: Catalytic asymmetric synthesis of cannabinoids and menthol from neral
Source: Nature. 2023 Mar 1;615(7953):634–9. doi: 10.1038/s41586-023-05747-9 (PMC10033408; doi:10.1038/s41586-023-05747-9)
Supplement: Supplementary file 2 — XYZ coordinates. [file 41586_2023_5747_MOESM2_ESM.tar › xyz/TS_AB_minor.xyz]

172
Coordinates from ORCA-job FREQ
  C   6.67159965847798      0.55632121438388      2.48710141047608
  C   6.36268661581622     -0.51488601045638      1.65901682591221
  C   5.13204493355002     -1.21548813041140      1.80145735959589
  C   4.21774208276255     -0.81785395506151      2.85229182692077
  C   4.55585237199543      0.30577394349304      3.66127165089535
  C   5.75680346618377      0.97867165425428      3.48364327984268
  C   3.03066440668774     -1.58410340076977      3.03434149441291
  C   2.65760921774646     -2.63277668535476      2.19379880848149
  C   3.54560709877088     -2.95001260390885      1.12857311021487
  C   4.75041934495263     -2.28759053596543      0.94891476686792
  C   1.40609587835062     -3.40199633394953      2.38472495225850
  C   0.15725864944848     -2.72204392629776      2.51299722203683
  C   -1.05996888247055     -3.37963728181326      2.68792836622295
  C   -1.07288411077829     -4.82052708193927      2.66332940305824
  C   0.18055613421995     -5.52372642080982      2.53282110877260
  C   1.39313608078433     -4.79254046471429      2.40828520414697
  C   0.18151004325468     -6.95016605125504      2.50263564387147
  C   -1.00369179420970     -7.66382847351132      2.58333346054655
  C   -2.23991358592242     -6.97199904164659      2.68440075336753
  C   -2.27457878026481     -5.58576275404064      2.72262306105392
  O   0.16267738873926     -1.33903730363906      2.46610559758933
  P   -0.33732481445572     -0.60169831676495      1.07025955742454
  N   0.57320768824320     -1.12183574507701     -0.14384125463170
  P   1.21560936060378     -0.24067008874587     -1.30645925147599
  N   0.74620626915110      1.24406739893351     -1.70206033486379
  S   -0.75899587469453      1.79223262710194     -1.77851801882950
  C   -1.09991935297398      1.75936920263316     -3.63284469310105
  C   -2.30332389090880     -2.57826197346408      2.85492113691217
  C   -2.65986147808527     -1.62072879212393      1.89602819190466
  C   -3.91593733569499     -0.92845597808959      1.94123517146082
  C   -4.76549139790736     -1.16709084428001      3.01611336832499
  C   -4.40124273606880     -2.03777511290809      4.07765632616155
  C   -3.14785088224074     -2.74743985354918      4.01084098190385
  C   -5.24715378085444     -2.21057229626275      5.21421849333640
  C   -4.86401041133879     -3.02715445403448      6.26661395089537
  C   -3.61061995480014     -3.69486439483540      6.22222861524309
  C   -2.77444784964346     -3.56082425491281      5.12266814788387
  F   3.21814197707125     -3.92111774134541      0.26538158736381
  F   5.54253373047535     -2.66510208480576     -0.06356929955269
  F   2.25118720273545     -1.30106558597684      4.09200003441464
  O   -1.80677090198557     -1.34747540779510      0.83938155473580
  C   -4.28963656835855      0.04886171342874      0.88866606804302
  C   -4.31252832019358     -0.31460903028216     -0.48232987530704
  C   -4.59579260081748      0.59484218324935     -1.48758840240182
  C   -4.85720211548839      1.95836303530887     -1.18144687955650
  C   -4.87942173659788      2.35651753013267      0.21075824975378
  C   -4.62644361539602      1.36443746046320      1.19796832852917
  C   -5.07171837267039      3.73209964112879      0.52771883719408
  C   -5.21283412450313      4.68173832099766     -0.47421424563914
  C   -5.20662876303723      4.29077450961452     -1.83690370569050
  C   -5.04542446634052      2.95453420563282     -2.18229068205263
  F   -4.02778895710141     -1.57952062819611     -0.81645287287331
  F   -4.55993915207542      0.17587102456157     -2.76105196924998
  F   -4.64711639317174      1.73055676407365      2.49452993505823
  F   -5.06365216170467      2.63438242472454     -3.48009695254009
  F   -5.08084700890007      4.15913719403032      1.79832284619702
  F   -5.34477030279013      5.97922475010281     -0.17084057280742
  F   -5.36307788222889      5.22366307705572     -2.77803280574522
  F   7.24212983141473     -0.85176936093474      0.70785440283402
  F   3.71554259209406      0.76199974940006      4.60132335479352
  F   6.05922499554917      2.04259830183867      4.23125412218360
  F   7.81776239093388      1.22334628573757      2.33597263679029
  O   -0.80352134616102      3.22453020961864     -1.40695222097200
  O   -1.77765328016224      0.86484628581558     -1.21409146833559
  O   1.25034301651576     -1.13756762462101     -2.69419355310420
  C   2.09226542122231     -2.23712229149837     -2.76803668068753
  C   3.46524644987541     -2.02994862566337     -2.93762047770578
  C   4.33876354078793     -3.17310457834999     -2.95358592871095
  C   3.76117207709832     -4.49256691669654     -2.87534455100131
  C   2.35341531297368     -4.63876747706225     -2.75099534434748
  C   1.50687700254069     -3.53678731185428     -2.67870874157860
  C   4.61880794647754     -5.63311926409486     -2.89711817670036
  C   5.99490757699949     -5.48611312322633     -2.97008394868648
  C   6.56634025057950     -4.18571121904403     -3.01110911980382
  C   5.75937924056899     -3.05751633866392     -3.00319634526495
  C   3.95991507100715     -0.63218029455380     -3.06790465387488
  C   3.61187876108591      0.30221754161117     -2.09006678876523
  C   3.95681730002597      1.68517707025039     -2.17850240224913
  C   4.71234622110204      2.10802429618161     -3.26420737319357
  C   5.09665790117058      1.20716619184681     -4.29571092976821
  C   4.69277359049311     -0.17690367570048     -4.22294138936113
  C   5.83424665630777      1.66318187322112     -5.42896516947253
  C   6.13790051328534      0.80337516401932     -6.47283537760496
  C   5.69710313770932     -0.54601041948356     -6.42694701123005
  C   4.99056278025972     -1.02373639792331     -5.33201297928432
  C   0.04796526126412     -3.69537281086169     -2.47466587029047
  C   -0.89984888137971     -3.07519179859952     -3.28909947283854
  C   -2.30562639310424     -3.21562524290213     -3.09723456714503
  C   -2.76954061246277     -4.10993220140778     -2.05611701388980
  C   -1.79816067337116     -4.75089792250712     -1.23833310024306
  C   -0.44364881301274     -4.52806634274010     -1.43142924597971
  C   -4.16859938926603     -4.31508808947981     -1.89783945899917
  C   -5.08060765133300     -3.65382957503887     -2.70977408587975
  C   -4.63121369268251     -2.75359180673753     -3.70650735520740
  C   -3.27266899140823     -2.53445346319707     -3.89282543034825
  F   -0.47038080921656     -2.34861653622501     -4.32876533411693
  F   -2.17556341369705     -5.57999587868506     -0.25410724711609
  F   0.42409688316428     -5.13587303382159     -0.60845985282123
  O   2.84108032686613     -0.11203030269499     -1.00389768512690
  C   3.44303962681078      2.64168000009454     -1.16812927515134
  C   2.57055292126958      3.66989046352046     -1.51868025993916
  C   2.02235362415734      4.57684003264128     -0.56677915766545
  C   2.40702978719210      4.42729041682759      0.82265720269554
  C   3.26857178923488      3.35252071798486      1.17554034895154
  C   3.76673784259860      2.50013872730218      0.20282449898898
  C   1.93107514064329      5.38019788343415      1.76610832575532
  C   1.07073072988751      6.39815197582119      1.38311195178372
  C   0.63150868191328      6.49956997104367      0.04036362055971
  C   1.10463777002662      5.61191241997172     -0.91711615737800
  F   2.21749999041609      3.79370744976978     -2.80193372726626
  F   3.62167360857010      3.14931152204083      2.45904613840516
  F   4.59740118006425      1.51574578367340      0.57030106283209
  F   0.68135640664242      5.76454524869383     -2.17135568838323
  F   -0.24219050227243      7.45779366043318     -0.28253235043018
  F   0.63498600017303      7.29196899623477      2.27800190160673
  F   2.29132721876331      5.30805712220328      3.06082798103549
  F   -4.64413599462719     -5.13235152812536     -0.94839718932726
  F   -2.90405866357657     -1.66139794353467     -4.83491130223331
  F   -5.53315568192189     -2.10297237905632     -4.44446130091920
  F   -6.39316537085950     -3.83532442664176     -2.54490862303637
  O   -0.38604233724883      0.87333080045870      1.42776228628386
  H   6.21562893315814     -2.05828835617411     -3.00838922866830
  H   7.66056609073062     -4.07149882418075     -3.04000626744388
  H   6.64725771354990     -6.37225523133759     -2.98162812275799
  H   4.16189578943391     -6.63345248759550     -2.84364655566551
  H   1.93177078303186     -5.65242028951507     -2.68959293658137
  H   4.64508111704862     -2.06593584941596     -5.31814769781523
  H   6.14382777754104      2.71924483973092     -5.46225660631975
  H   4.99551197673429      3.16766987827571     -3.34884731619519
  H   -3.24066204498586     -5.06605558014361      2.77112898890075
  H   -3.18171268502101     -7.54022320887581      2.71906671729728
  H   -0.99134261773132     -8.76377693070584      2.55417699753569
  H   1.14615756247083     -7.47153529500459      2.40351497075805
  H   2.33696626444714     -5.34790909616001      2.30952147209733
  H   -1.80406092687394     -4.07536682513885      5.10759773078192
  H   -3.29616828101153     -4.32162729094983      7.07046270650655
  H   -5.52065129155183     -3.15012696458973      7.14098561645546
  H   -6.20632575865224     -1.67063016509142      5.24070200559795
  H   -5.73572983694882     -0.65157446727517      3.06091528693273
  H   6.70304788240301      1.16710111520492     -7.34412269780120
  H   5.91126407887159     -1.21912396133463     -7.27086990103340
  F   -1.06028377963568      0.49561793584075     -4.07609599040825
  F   -2.32173469255677      2.26745150083421     -3.86046872477911
  F   -0.19075307749442      2.48923910613484     -4.29016699972744
  H   0.82309334733427      1.04675735315170      4.10794453173542
  C   -2.12652743542728      6.05625953515258      2.54022180989835
  C   -2.76735755271440      7.32321331978154      2.05183323267565
  H   -2.00340547044878      8.12421797872971      1.96016687023627
  H   -3.52601084029884      7.68699772751393      2.77685628871833
  H   -3.25526815773732      7.18498688741384      1.06908670827103
  C   -1.66216281907507      6.04122676967539      3.97201577669144
  C   -2.02693515870576      4.97455749505924      1.73121078106423
  C   -0.85876139008038      4.80502698617173      4.36796297435297
  H   -2.56624750580057      6.14101878093373      4.61662026336205
  H   -1.06600112229421      6.95668215705449      4.16962763094045
  C   -1.54938884819490      3.51716549066622      3.95513114247488
  H   -0.70885613379278      4.79234924977682      5.46853293461055
  H   0.15775025008910      4.85647889792483      3.93015739273493
  C   -1.42785057033438      3.64098084196731      1.99639784317272
  H   -2.65315664805235      3.53454291769618      4.01747929883006
  C   -0.97189511565843      2.25293086918530      4.16699544664395
  O   -2.08914392821873      2.66865956028247      1.39341864181066
  H   -0.31984959261530      3.56300820906205      1.94900168728152
  H   -2.46492236173477      5.01532760794123      0.71868476893943
  C   -1.85697808910098      1.06376608115927      4.15080848025563
  C   0.49733761836850      2.08033802850404      4.32081859551896
  H   -2.39171608891170      1.05298180474802      3.17291080010309
  H   -2.66378972114872      1.15235154349063      4.90793866427241
  H   -1.31610403238280      0.10904103152158      4.26697768229614
  H   1.08053977184259      2.79239023462571      3.70231834929890
  H   0.77305015337640      2.31457648163424      5.37625553930318
  H   -1.45732864855957      1.85412481026938      1.28546009180776
