# Supplementary material for: Catalytic asymmetric synthesis of cannabinoids and menthol from neral
Source: Nature. 2023 Mar 1;615(7953):634–9. doi: 10.1038/s41586-023-05747-9 (PMC10033408; doi:10.1038/s41586-023-05747-9)
Supplement: Supplementary file 2 — XYZ coordinates. [file 41586_2023_5747_MOESM2_ESM.tar › xyz/B_major.xyz]

172
Coordinates from ORCA-job FREQ
  C   -4.53886348206045      3.38459948799787      1.45293825315920
  C   -4.55846862040951      2.02942289593625      1.01362744057497
  C   -4.86097582383949      1.75462671735250     -0.37665713780738
  C   -5.13707110653326      2.84726603919859     -1.24273658031549
  C   -5.11515175456270      4.15443435671759     -0.77995101112608
  C   -4.82974014044821      4.42401067668878      0.58017564864211
  C   -4.83631049079995      0.40412988458077     -0.81938165671176
  C   -4.52280906213145     -0.61860738085654      0.06094507935703
  C   -4.21291186913121     -0.38328809603371      1.42242213406294
  C   -4.24332624930494      0.93381667308004      1.86908119159140
  C   -3.82746728245457     -1.51192084269297      2.30313507829268
  C   -2.64627841571207     -2.25640919922860      2.00641690306431
  C   -2.19684085008830     -3.31558169886491      2.79807940147042
  C   -2.94042697635120     -3.64039868583360      3.99069190094425
  C   -4.15097227623458     -2.91136746501829      4.28653378600033
  C   -4.56751565498069     -1.85905800934794      3.42498250397012
  C   -2.49833079258545     -4.61890174700980      4.93053691271530
  C   -3.23758646284469     -4.90062268823109      6.07089563684795
  C   -4.45353786004478     -4.21580922699107      6.33432442399624
  C   -4.89461159947041     -3.23436144124997      5.46068730060519
  C   -0.91333453436016     -3.98986920049227      2.46137928765459
  C   0.22877225136165     -3.19750853179374      2.32633802086316
  C   1.53059336582575     -3.73005113681178      2.08271927020959
  C   1.64854733744361     -5.10906726370441      1.93903451328722
  C   0.51549465078147     -5.96557116786013      2.00817501925811
  C   -0.79190451737755     -5.40876249319129      2.26006626639555
  C   0.64595320975364     -7.37287537537596      1.81034113853631
  C   -0.46554036183505     -8.20095869698880      1.83444817892797
  C   -1.75678025811483     -7.64770912904832      2.04766821252786
  C   -1.91622707580269     -6.28520630596346      2.25560113761604
  O   0.09810232042559     -1.82216263421207      2.44178881656818
  P   -0.53503622727514     -0.99134727826873      1.16445826074198
  O   -1.90912676254133     -1.87159030197621      0.88590592131956
  C   2.69539997219397     -2.82141385730507      1.97612288175633
  C   2.96947039043274     -1.84953855086644      2.93887930119344
  C   4.06960769492430     -0.94992363891414      2.84762457406569
  C   5.01037115787020     -1.12580574554857      1.76177545959459
  C   4.72744070805022     -2.11825278105627      0.78248031955179
  C   3.59920539185775     -2.91783707720816      0.88210442967544
  C   6.16373119594269     -0.29423099654093      1.71278090999018
  C   6.35900783716646      0.70586106706780      2.65626109123668
  C   5.40818466465674      0.91798087395514      3.68460103839080
  C   4.28329975510653      0.10956403206521      3.77548976761820
  F   2.18933956351541     -1.78781220875546      4.02513183371476
  F   5.54246600283725     -2.28538453331995     -0.27086674694426
  F   3.36360311093653     -3.81514403815235     -0.08815974663975
  F   7.07446863721541     -0.43150404740403      0.73920895675228
  F   7.43057069630454      1.50090015387562      2.59228811837432
  F   5.60026181616294      1.91808910081912      4.54806565850108
  F   3.40493629586571      0.36431488057544      4.75028826025741
  F   -3.93594236079209      1.17785632750104      3.14799739119344
  F   -5.11656525075465      0.09113493810376     -2.09981707067036
  F   -4.52497880771349     -1.88217817620115     -0.38316441684584
  F   -5.36231698971428      2.65054327007865     -2.55565922053001
  F   -5.33199040828233      5.17305506402247     -1.61830661609401
  F   -4.79224651611641      5.69284546920694      0.99816951226950
  F   -4.23048443297387      3.69934912470270      2.71364139352261
  N   0.39399170048327     -1.18864934715195     -0.11724297281206
  P   0.85039030423797     -0.05541243650068     -1.15756036852687
  O   0.14575816816054      1.28062900256224     -1.26489236600254
  O   0.81474950774876     -0.74960928483245     -2.67371301880077
  C   1.64160585429681     -1.84713967472099     -2.87108152869525
  C   1.04958255950664     -3.14541956579513     -2.85116839643863
  C   1.88173602676021     -4.25021790537538     -2.99137758976534
  C   3.28796452151492     -4.10669783945880     -3.14011046743811
  C   3.87349553867417     -2.78810207039664     -3.16567436097772
  C   3.01042466293213     -1.64119182971515     -3.06173667497946
  C   4.13630054537217     -5.24975482564505     -3.23247866579050
  C   5.51155872034408     -5.10763340992251     -3.32980522994502
  C   6.09098910030462     -3.81053738012850     -3.32564821780701
  C   5.29261497007112     -2.67873340869149     -3.24684390450762
  C   -0.41330977225220     -3.29676709221394     -2.67114897109209
  C   -1.32940523225133     -2.68705530170423     -3.52408999696875
  C   -2.73988454771772     -2.83278141614574     -3.39357535559926
  C   -3.23886380299811     -3.70509697510724     -2.35019246649074
  C   -2.30142942125535     -4.29291364179377     -1.45576852936937
  C   -0.93817784642003     -4.09818976669461     -1.62211948030344
  C   -3.68051848269628     -2.18091466945328     -4.24333912055544
  C   -5.04493959247841     -2.38324530245204     -4.09190882825953
  C   -5.52817558857090     -3.26096798122388     -3.08994910820697
  C   -4.64277785849726     -3.91511317926902     -2.24445937500582
  F   -6.84496717248957     -3.43684032367216     -2.96422256215546
  F   -5.14890810529549     -4.71743420090145     -1.30181961558561
  F   -3.27619864968789     -1.33177340618629     -5.20076872597588
  F   -5.91892330993782     -1.75087884448723     -4.87827875362702
  F   -0.85526380091063     -1.93280860170653     -4.53359229997261
  F   -0.09508581455601     -4.66564875564990     -0.75108308950015
  F   -2.72155383434850     -5.03732356665181     -0.42376668962659
  C   3.51125976717279     -0.24077674215757     -3.10926074833663
  C   3.20882525086702      0.61973651172726     -2.04846219331918
  C   3.59076751691941      1.99948456662339     -2.04443372743973
  C   4.31445359754639      2.48474266891042     -3.12860440752552
  C   4.63365763381789      1.66239292321889     -4.24315648763027
  C   4.20617408925801      0.28421083329465     -4.25609577218351
  C   4.44853472993964     -0.48565273246040     -5.43325458697690
  C   5.12197531277361      0.06004364738252     -6.51714591894123
  C   5.58447163616000      1.40304628659966     -6.48265539650057
  C   5.33678272940804      2.18892460476847     -5.36813711092612
  O   2.49214011048946      0.12282978023390     -0.96932800475660
  C   3.17107896871647      2.90153774368097     -0.94330945278972
  C   3.50752936791211      2.62596849360506      0.40578612123965
  C   3.08098887524248      3.42239773894958      1.45683923102047
  C   2.27380379275036      4.56620611289323      1.21903565556597
  C   1.95255464457063      4.91109466239792     -0.15170208068842
  C   2.42737798649949      4.05461256262043     -1.18387908063086
  C   1.17329662466843      6.08043028108787     -0.39293589751389
  C   0.68203239590507      6.84030894327973      0.65787127917207
  C   0.95745866066787      6.47353417548516      1.99938223740893
  C   1.73636086484228      5.35756868829376      2.27346677150765
  F   4.26330514151438      1.55748466480374      0.67243638029423
  F   3.44311946301254      3.09160049967167      2.70138397037070
  F   2.09223660603164      4.34595784136548     -2.46274677000243
  F   0.87700625520548      6.47332388205510     -1.64289524042648
  F   -0.05675599297843      7.92974345284547      0.42425399521454
  F   0.45313896180128      7.21521695143846      2.98748565187639
  F   1.96519909622456      5.04703687260798      3.55217861419680
  N   -1.01341775061186      0.46273837871413      1.69114800011536
  S   0.10712597443761      1.53167607327913      2.16683179718375
  O   1.50283421609088      1.06318692474261      1.92844233364088
  C   -0.07240835400435      1.52281052506181      4.04401639358405
  F   0.80788897335399      2.39720138663522      4.55398078600136
  O   -0.27701448802377      2.90854567959063      1.78067263794229
  F   -1.31333727425325      1.89201794290423      4.38971044992012
  F   0.17956876709622      0.30416165222127      4.53305562848847
  H   -0.34870476000736      3.63526445961459     -1.41803675123514
  C   -1.45839446727923      3.66935164636253     -1.38738407720128
  C   -1.96887787458195      4.97568999893830     -0.83996642214675
  C   -2.28293191624555      6.08599953792048     -1.54481360987177
  C   -2.16368863381168      6.11567429648245     -3.04804039267995
  C   -1.40166867811051      4.92321488594695     -3.62043357492041
  C   -1.90917639779281      3.61411513488766     -3.00807834476555
  H   -3.01398892410653      3.58396842542727     -2.93327127374602
  C   -2.80671055756470      7.33109253819746     -0.89022694844227
  H   -2.92094418822993     -5.86483821062652      2.39913266897519
  H   -2.63990144233133     -8.30438914002268      2.04058302807916
  H   -0.35274683528334     -9.28407350414272      1.67591165803100
  H   1.65014725717672     -7.78582524362567      1.62739194467216
  H   2.63665809503730     -5.55394318203965      1.75235061178090
  H   -1.55258464128854     -5.14723328063764      4.75083866224050
  H   -5.82145427503111     -2.67606674186265      5.66462210701028
  H   -5.48435109811265     -1.30077424715123      3.66607981336430
  H   5.75578571827279     -1.68324261565992     -3.21687724845321
  H   7.18499282857308     -3.70179843563101     -3.37467182291836
  H   6.15719919851201     -5.99630688340021     -3.39534055622402
  H   3.67395264819091     -6.24880080945364     -3.21309129046281
  H   1.45007442525162     -5.26187358137449     -2.97590781814257
  H   4.08849257868476     -1.52225032935479     -5.47889850863782
  H   5.29597505676234     -0.55393132569950     -7.41382890789000
  H   6.12447840792530      1.81975089879489     -7.34614553203357
  H   5.66829288796404      3.23838045266849     -5.33504698826287
  H   4.63040181637647      3.53828040615084     -3.13999109138947
  H   -5.03290071404642     -4.45346213916474      7.23914445234923
  H   -2.87255059951990     -5.65748476215438      6.78159025805165
  H   -3.83659100938945      7.54411247940946     -1.24857826897789
  H   -2.18106662053037      8.20691557912185     -1.15941631548687
  H   -2.83408865927280      7.24070559051970      0.21070352688237
  H   -1.66403146768186      7.06050176138449     -3.35183682454997
  H   -3.18990989355220      6.17271578003852     -3.47921695167860
  H   -0.32003456101864      5.03518604692715     -3.40589139369006
  H   -1.51196450564000      4.88483557802515     -4.72325211367542
  C   -1.40403552610070      2.36666427353723     -3.53389994132522
  O   -1.96174952430383      2.61473697088245     -0.66503120448883
  H   -2.07197909213010      4.95866069366027      0.25759747123340
  H   -1.21256792139223      1.94691150635129     -0.61305673923726
  C   -2.20705849540577      1.16519433224814     -3.30755228249563
  C   -0.08373270703942      2.29340270361387     -4.18313423200550
  H   -3.25421694168955      1.28813173160969     -3.65297217649773
  H   -1.75266000964961      0.23676743697417     -3.68740681925824
  H   -2.31857805829546      1.12376376039895     -2.18696717312772
  H   0.30059389526616      1.26115276057695     -4.25698321817146
  H   -0.20403658226513      2.70922037737422     -5.21400721826384
  H   0.65518551264955      2.95729152546172     -3.69127683086415
