# Supplementary material for: Catalytic asymmetric synthesis of cannabinoids and menthol from neral
Source: Nature. 2023 Mar 1;615(7953):634–9. doi: 10.1038/s41586-023-05747-9 (PMC10033408; doi:10.1038/s41586-023-05747-9)
Supplement: Supplementary file 2 — XYZ coordinates. [file 41586_2023_5747_MOESM2_ESM.tar › xyz/B_minor.xyz]

172
Coordinates from ORCA-job FREQ
  C   6.64864561133893      0.76448137838366      2.66797417895430
  C   6.41944776959684     -0.32039371789892      1.83181919506499
  C   5.21191152631442     -1.06850028215470      1.92276194132244
  C   4.23884492662818     -0.70781892275117      2.93306927075644
  C   4.49835074106471      0.42834307711527      3.75310439132013
  C   5.67564243869650      1.15143083633962      3.62264429212283
  C   3.07568458717361     -1.51941124540301      3.06634430201851
  C   2.77139757461158     -2.57361377896245      2.20377186294216
  C   3.71655631389820     -2.85347898351297      1.17750577695779
  C   4.90429960403014     -2.14872565512106      1.05088789299716
  C   1.54482212933781     -3.39214670330241      2.34251869217274
  C   0.27152906371935     -2.76056413229076      2.48248767588463
  C   -0.91788291454832     -3.46771688532006      2.65515311247866
  C   -0.88242118566005     -4.90407715034045      2.56665466636960
  C   0.39377587942259     -5.55970218278995      2.41368847245850
  C   1.58120322515293     -4.78319715695742      2.32507652152376
  C   0.44062214607306     -6.98326594738498      2.32693180922987
  C   -0.72268870995433     -7.73615274598117      2.36244859233060
  C   -1.98195560381065     -7.08825398754044      2.47647324243655
  C   -2.06037140307341     -5.70653795325150      2.57778396953698
  O   0.22548128587987     -1.37941635891387      2.45758657141013
  P   -0.35347313273030     -0.63475263183551      1.09227116133682
  N   0.48946822044037     -1.14099073606283     -0.17706413602272
  P   1.13881141926823     -0.22956135391007     -1.31226591671115
  N   0.65175583670583      1.25562006943404     -1.69040136452759
  S   -0.87129561505426      1.76444000114876     -1.75101867829925
  C   -1.26402033545719      1.67054335573727     -3.59381426983428
  C   -2.17417287648858     -2.71445359984324      2.91961148742796
  C   -2.60224835143833     -1.71727330167512      2.03499294526277
  C   -3.85489343776177     -1.03463964931003      2.20363117863577
  C   -4.62337044892291     -1.32736131402563      3.32478910701196
  C   -4.18768307126066     -2.25619713730528      4.30755236495756
  C   -2.94233403088902     -2.95823170972046      4.11522633925643
  C   -4.95739752855268     -2.49925462941480      5.48460726482088
  C   -4.50924108218837     -3.37895500597472      6.45739719549483
  C   -3.26335836569609     -4.04092960488142      6.29009240745224
  C   -2.49990562779156     -3.83747857460439      5.14902797400870
  F   3.46057676393020     -3.83382901833142      0.30058427213510
  F   5.75326193983846     -2.49240809451932      0.07285646285009
  F   2.25285136505738     -1.27311927386377      4.09952032021108
  O   -1.82654640145040     -1.39561542302358      0.93391047485296
  C   -4.31094861491734     -0.03842520710661      1.20397414340777
  C   -4.40336625106417     -0.38933338401830     -0.16710941003921
  C   -4.72176749015604      0.52761806015202     -1.15276879298871
  C   -4.96704522862843      1.88865177837987     -0.82003106270481
  C   -4.94818650511728      2.26864669189916      0.57738715793933
  C   -4.64822725662558      1.26800605777324      1.54392262275027
  C   -5.11992355038988      3.64123383185607      0.91532801907015
  C   -5.29548295012613      4.60266720398951     -0.06928262595377
  C   -5.32541393695310      4.22956448650775     -1.43630951018699
  C   -5.17419266058223      2.89788049352633     -1.80317298757233
  F   -4.15635704945234     -1.65796705079612     -0.51376317802518
  F   -4.75065443217370      0.11486101412064     -2.42850132647552
  F   -4.61380568502723      1.61858311618336      2.84528108418201
  F   -5.21766304566547      2.59446778953418     -3.10486296353020
  F   -5.07076299022063      4.05586513510679      2.18995696586416
  F   -5.41888061545000      5.89571432046419      0.25289922513120
  F   -5.50221694939837      5.17542924447636     -2.36123408782083
  F   7.35340881730813     -0.62388643189712      0.92282496346025
  F   3.60105932154411      0.85331171157763      4.65580142107497
  F   5.90274398888079      2.22718306841328      4.37972317992338
  F   7.77255794396479      1.47680817490055      2.56551588916232
  O   -0.93408227439458      3.20650922435228     -1.42248707033651
  O   -1.86082443091783      0.83282072328309     -1.14306035391759
  O   1.20864102043314     -1.09137815513368     -2.72198270260007
  C   1.99459646095569     -2.23570177599388     -2.73300402237867
  C   3.38222234058566     -2.10958412467662     -2.83482740381206
  C   4.18167614692055     -3.30499582225089     -2.77438563176644
  C   3.52048966106632     -4.58441264124846     -2.66862687573794
  C   2.10011249587383     -4.64525195336406     -2.60817961919013
  C   1.32686087392058     -3.49182999515028     -2.63804442487360
  C   4.30763442121337     -5.77218377967900     -2.60180866765950
  C   5.69240965447364     -5.71091621551419     -2.62205695001587
  C   6.34367656575155     -4.45083380417308     -2.69621548949322
  C   5.60705890413918     -3.27764174839953     -2.77037159829425
  C   3.94932908869452     -0.74007468018116     -2.97464082669716
  C   3.58573382106273      0.23850214135358     -2.04570639569946
  C   3.97930310342117      1.60563704987298     -2.16060871805868
  C   4.79908246947660      1.97102282553020     -3.21952090820482
  C   5.20592041808598      1.02327376284503     -4.19976421223973
  C   4.75431697833768     -0.34512644107932     -4.10371785109858
  C   6.01416649736497      1.41789272094141     -5.30756312685999
  C   6.34183727844684      0.51516625457394     -6.30698308270611
  C   5.85449151096588     -0.81722629205115     -6.24184440775350
  C   5.07833374595145     -1.23608194033025     -5.17022518974069
  C   -0.15374529707664     -3.51334433267575     -2.57279732675898
  C   -0.92909285793136     -2.93923877089964     -3.57742278723507
  C   -2.35196225242081     -2.91239030511576     -3.54260156196858
  C   -3.01781215967406     -3.55880343720183     -2.43022289328420
  C   -2.21866021886545     -4.10640765072342     -1.38678908063091
  C   -0.83395557526920     -4.08762880842027     -1.46796978106521
  C   -4.44054099924557     -3.59348280637556     -2.41403343455776
  C   -5.18111095124614     -2.97089908971349     -3.40869898601434
  C   -4.53118332669141     -2.31332396278301     -4.48244671966219
  C   -3.14500595657718     -2.28826200457604     -4.55009161800926
  F   -0.30057125950553     -2.40054074415230     -4.63162511968445
  F   -2.79087394290178     -4.63808469257247     -0.29495281527414
  F   -0.11655463422431     -4.60495919100493     -0.46071809538053
  O   2.75959798955811     -0.10830669932811     -0.97891125433757
  C   3.44642125292525      2.59926864845111     -1.19570179251203
  C   2.57287305607441      3.60748041224332     -1.59520206377758
  C   2.00176255154379      4.54084603426006     -0.68237927593966
  C   2.36204377783152      4.43874724636710      0.71778986089478
  C   3.22750734438559      3.38470733231942      1.11997843279420
  C   3.74629039436445      2.50381952616575      0.18458173917554
  C   1.86030284780048      5.41639531525357      1.62075833863092
  C   0.99863917568996      6.41477358625479      1.19243439351878
  C   0.59003534352905      6.47414462805426     -0.16242343644978
  C   1.08342304323984      5.55696925726580     -1.08118171675602
  F   2.24379797926089      3.68702301479392     -2.88823559333233
  F   3.56289926600062      3.22759239746318      2.41548380696401
  F   4.57278227209499      1.53403540579988      0.59810655214284
  F   0.68030359818219      5.66462610451665     -2.34681258273417
  F   -0.28117647150737      7.41591541098434     -0.53507637058634
  F   0.53841450646453      7.32736556012239      2.05427646231422
  F   2.19194613533401      5.38348600744369      2.92624355936931
  F   -5.10253002661956     -4.19047874509282     -1.41542418999460
  F   -2.57867422625522     -1.66465331980610     -5.58882481710280
  F   -5.27142875801057     -1.71900317529390     -5.42132723153716
  F   -6.51574710587167     -2.97705094413275     -3.36705091852309
  O   -0.39959804228263      0.83405224437709      1.46628284673818
  H   6.12275814966343     -2.30834865197697     -2.79945212461258
  H   7.44309074662888     -4.40288975176637     -2.68499772474102
  H   6.28865996277933     -6.63419654310624     -2.56699869719959
  H   3.78927831250344     -6.74059404153075     -2.52589003145629
  H   1.61083343595964     -5.62762203362407     -2.53161073224690
  H   4.69732526294588     -2.26559765578613     -5.14303372335320
  H   6.35977068161904      2.46203996827167     -5.35814053567669
  H   5.11895844345217      3.01848674091458     -3.32346458335927
  H   -3.04066519695474     -5.21559162746032      2.64492802456150
  H   -2.90542270994190     -7.68686712330946      2.47574362956781
  H   -0.67531622879307     -8.83296588271633      2.28726277483169
  H   1.42211997224647     -7.46996233188856      2.21692352014521
  H   2.54480435806320     -5.30279800470689      2.22314171727744
  H   -1.53435618627241     -4.34947564599614      5.04042917737710
  H   -2.89664758371862     -4.71961072685829      7.07505462606267
  H   -5.10838969672576     -3.55658477948950      7.36312619128393
  H   -5.91203961308255     -1.96417547484709      5.60610654648318
  H   -5.59004369868597     -0.82162530286266      3.46346798757857
  H   6.96198569593624      0.83215425493160     -7.15888591018692
  H   6.08788913644599     -1.52411745231282     -7.05239275713149
  F   -1.20156005522272      0.39419221452317     -4.00649128204757
  F   -2.50635783513254      2.13489965071494     -3.79641051488870
  F   -0.39647325828325      2.40498867714228     -4.29924182846082
  H   0.94962549506588      1.29201857981894      3.99382234609742
  C   -2.19041563244622      6.05967625075574      2.25506499869290
  C   -2.78749768102488      7.29875211817729      1.65387307039287
  H   -2.08880965939524      8.15561501036945      1.75452361403211
  H   -3.72045537620790      7.57696397380252      2.18959270249186
  H   -3.02968558684341      7.16214929540550      0.58400028561701
  C   -1.86904254010950      6.09712313472375      3.72802855081322
  C   -1.97020455266737      4.94631900590687      1.52373237371388
  C   -0.98274805325146      4.93922772619416      4.17700014121681
  H   -2.82619689464758      6.10413265348784      4.29925434112253
  H   -1.37369644509194      7.06097558700622      3.97064180976114
  C   -1.54765243565226      3.60160464133597      3.67932169319330
  H   -0.91358626743393      4.91121921216072      5.28321295422169
  H   0.04745756489141      5.08574150175895      3.79852680654482
  C   -1.43568169684156      3.61802917816582      1.99203991764611
  H   -2.64409240285639      3.53882612593536      3.82345820309889
  C   -0.89417423721199      2.38406501901975      4.08942965988484
  O   -2.17988537744605      2.61610725602636      1.43767773331443
  H   -0.34950761118071      3.50468365117495      1.76863176391560
  H   -2.22933092368858      4.91551323246636      0.45168688039377
  C   -1.72050383740512      1.18154217054174      4.22188163028567
  C   0.56770356648934      2.29673981996950      4.25662969595530
  H   -2.59579778133536      1.35461816350484      4.88107336646754
  H   -1.16595641023400      0.26580713474182      4.48861587550438
  H   -2.18211632461506      1.05293674988362      3.20800534575701
  H   1.13295712190409      3.09272447754212      3.73763853596955
  H   0.77109715452438      2.42855722285234      5.34860299617656
  H   -1.56213359985119      1.82739887019427      1.27720421033399
