# Supplementary material for: Catalytic asymmetric synthesis of cannabinoids and menthol from neral
Source: Nature. 2023 Mar 1;615(7953):634–9. doi: 10.1038/s41586-023-05747-9 (PMC10033408; doi:10.1038/s41586-023-05747-9)
Supplement: Supplementary file 2 — XYZ coordinates. [file 41586_2023_5747_MOESM2_ESM.tar › xyz/TS_BC_major.xyz]

172
Coordinates from ORCA-job FREQ
  C   -4.43042428470031      3.38548275617504      1.62692026117095
  C   -4.55186696543612      2.04365637653604      1.16321659325247
  C   -5.00174489910598      1.81629587901097     -0.19549497640167
  C   -5.33509035204071      2.94073430591572     -0.99829197680706
  C   -5.22488613735343      4.23323751088952     -0.50711061060272
  C   -4.77568837835799      4.45743574619374      0.81572432912860
  C   -5.05316703099894      0.47894145707499     -0.67638845520680
  C   -4.66959895369771     -0.57641313345317      0.13564988409269
  C   -4.22513390510545     -0.38734389854182      1.46521472402544
  C   -4.18778831257101      0.91475170970851      1.95286551920688
  C   -3.80864954461069     -1.55110130256091      2.28554854260692
  C   -2.63250661423753     -2.28328213691662      1.94294682897913
  C   -2.16351858234016     -3.35870508723302      2.70070403816312
  C   -2.88809329513347     -3.72660205112393      3.89296590273476
  C   -4.09944919502829     -3.01676420009922      4.22714700524669
  C   -4.53010688872578     -1.93867631744306      3.40622980034319
  C   -2.42719564163451     -4.73044486864279      4.79667971361933
  C   -3.15073171251783     -5.05337310252313      5.93617450948664
  C   -4.36833179433593     -4.38661489765077      6.23588714757202
  C   -4.82670531685277     -3.38128260013782      5.39927615797521
  C   -0.87153415291541     -4.00454218091067      2.34419725511852
  C   0.25966813582014     -3.19248690396330      2.23786928830776
  C   1.57379248691773     -3.70133742323293      2.01056462768136
  C   1.71173115070491     -5.07681222321895      1.84341148619764
  C   0.58978892323667     -5.94950465303467      1.87085122311857
  C   -0.72882853221081     -5.41598309333924      2.11219848169383
  C   0.74199039757141     -7.34973848459485      1.64064009486031
  C   -0.35962736890756     -8.19103848837280      1.62252748087803
  C   -1.66170179861270     -7.65915907733602      1.82506363358644
  C   -1.84242659228110     -6.30443850470533      2.06439740387079
  O   0.10070541346347     -1.81926500757307      2.36615735454319
  P   -0.53942672113418     -0.99879005841342      1.08722869850431
  O   -1.91582297609798     -1.87077192490657      0.81452422212021
  C   2.73315886314792     -2.78201673454668      1.94486586445630
  C   2.96913897470607     -1.80434284558793      2.91276961224085
  C   4.07396910956663     -0.90659392199478      2.86191301783624
  C   5.06258382483191     -1.09461971260964      1.82178300899688
  C   4.81886341381437     -2.09165830212107      0.83694806382169
  C   3.68387074293059     -2.88551680346738      0.89110871346039
  C   6.22107189606397     -0.26896680191129      1.81933718584964
  C   6.37729261052558      0.73873494269709      2.76209671937542
  C   5.38084362901641      0.96403077520804      3.74340986634963
  C   4.24946841189521      0.16056617652695      3.78943726443272
  F   2.14989905100216     -1.73639874935660      3.96986314633955
  F   5.67857544828579     -2.26718244609367     -0.17874915209534
  F   3.48686415624802     -3.78598880890691     -0.08465657511126
  F   7.17390039340847     -0.41770541796389      0.88930097194308
  F   7.45439418335213      1.52784662347290      2.74051289448126
  F   5.53753312226790      1.97036172440133      4.60632099302654
  F   3.32861066857738      0.42616905578978      4.72165291481696
  F   -3.76850105778432      1.10886550823747      3.20882877272064
  F   -5.46622157016273      0.21036427863610     -1.93089498368906
  F   -4.74114336704202     -1.82803313359811     -0.33714693739526
  F   -5.70707756330244      2.78747454055911     -2.28259685878504
  F   -5.50927630540046      5.27923405618876     -1.28896261372464
  F   -4.63802016161668      5.71325781042329      1.25244315425610
  F   -3.96309991496916      3.65397585871543      2.84979922043226
  N   0.39624613078359     -1.17336592403347     -0.18784290816253
  P   0.97478076315788     -0.08639949332975     -1.21257576266508
  O   0.35006247329291      1.29331622155876     -1.35884830360465
  O   0.96327960165086     -0.79255660842433     -2.72032053198739
  C   1.75420938158894     -1.92182747413658     -2.88882013889478
  C   1.10920893841732     -3.19449077451359     -2.89510612166047
  C   1.89949339082050     -4.33295882311784     -3.00663252555456
  C   3.31526701501013     -4.24751772125620     -3.09928769006326
  C   3.95488306565354     -2.95396872290444     -3.09780731940790
  C   3.13725850057297     -1.77271274948316     -3.02559354624542
  C   4.11965833241575     -5.42406360185498     -3.15941412013675
  C   5.50253708518061     -5.33782961404250     -3.19704230171726
  C   6.13379219729948     -4.06551913039246     -3.16468083751069
  C   5.37937510782424     -2.90230731144322     -3.11771636639123
  C   -0.36329627341715     -3.27791569785367     -2.75716588226557
  C   -1.22672605338741     -2.61398400769648     -3.62480178708978
  C   -2.64519382451957     -2.67149010242828     -3.51088705917595
  C   -3.21163186498067     -3.49947513315901     -2.46524108636075
  C   -2.32460697268402     -4.14490102684440     -1.55867070604843
  C   -0.95022710255518     -4.04340454157909     -1.71468566297223
  C   -3.53172810505003     -1.96249126205161     -4.37342487896764
  C   -4.90810533609465     -2.05591913105801     -4.22187761504884
  C   -5.45901518626810     -2.89678231962431     -3.22326918030003
  C   -4.62735670521737     -3.61182344832106     -2.37275123904058
  F   -6.78504267107871     -2.97303582649328     -3.10019998275343
  F   -5.19564951913454     -4.37569081130210     -1.43422905292050
  F   -3.06101055999655     -1.14965883779289     -5.33151719464832
  F   -5.72869193993180     -1.35818103100692     -5.01041003355998
  F   -0.69378905020682     -1.88578374860266     -4.62191586629653
  F   -0.15332392324866     -4.66186068931836     -0.83449713678558
  F   -2.80249306376891     -4.85005302444372     -0.52358660882981
  C   3.68913540161149     -0.39180955401247     -3.06277262772812
  C   3.36658690043096      0.48758889892784     -2.02409225611391
  C   3.73926806103830      1.86861355447321     -2.04264693221622
  C   4.50359181497887      2.32861672918892     -3.10935692931944
  C   4.87017700106198      1.47959116843499     -4.18871928810312
  C   4.43311517304253      0.10437932905793     -4.19160416312360
  C   4.71353278521669     -0.68895720071164     -5.34449181719451
  C   5.43518041028618     -0.16977595890056     -6.41019857263104
  C   5.90815619434191      1.16962133110813     -6.38236634083121
  C   5.62206690450409      1.97899572846258     -5.29425192114861
  O   2.61323408592110      0.00695572537452     -0.95652990743412
  C   3.26668753134073      2.80507784167658     -0.99244552156460
  C   3.59531948612158      2.61070876993382      0.37034909172593
  C   3.13055753886475      3.44332640648454      1.37572738571561
  C   2.29217483252540      4.54818648861406      1.07050080963092
  C   1.97088630446998      4.80679611971890     -0.31970504318094
  C   2.47414239967924      3.90801806472544     -1.30209656854193
  C   1.16255609312133      5.93926302055593     -0.63127994892279
  C   0.64498922911475      6.74611459359832      0.37088215505117
  C   0.91997162474160      6.46217006966612      1.73245964668178
  C   1.72603570733408      5.38485321028410      2.07424387536673
  F   4.36954184572247      1.57191218937856      0.69939871401917
  F   3.47430168275458      3.17340497280431      2.64148417739541
  F   2.12550418331012      4.10443066755540     -2.59056941141273
  F   0.86240486826588      6.24927306574501     -1.90264995288243
  F   -0.11580697986193      7.80289000163926      0.07238191968628
  F   0.38960786385942      7.24511418251960      2.67439133849151
  F   1.95802620152508      5.15702762711321      3.37076061889805
  N   -1.02696319953377      0.44744656365926      1.62876001972613
  S   0.06286092107309      1.56103901150784      2.01859272263030
  O   1.47456704812907      1.15994845535957      1.77656722079276
  C   -0.07580212217610      1.68117891416890      3.89526115968243
  F   0.83785070603029      2.55781914550122      4.33210129688018
  O   -0.40513533530537      2.90088555580973      1.54798615650809
  F   -1.29742210011063      2.10090569462586      4.24167881690967
  F   0.15783487250603      0.48278143116717      4.43833839858257
  H   -0.54470143701250      3.79364908957316     -1.35492382529659
  C   -1.65663080006226      3.86797810782925     -1.32885107258988
  C   -2.08258008964022      5.23094127034137     -0.83034719355562
  C   -2.51005512825728      6.26148144382719     -1.59272474301858
  C   -2.54647100494066      6.14241756517896     -3.09774277728438
  C   -1.79190618480893      4.91999975148355     -3.62233038497986
  C   -2.17974654206215      3.67402403897295     -2.81052714924621
  H   -3.28363555134104      3.61298308144090     -2.71183675370265
  C   -3.00909778799466      7.54939015649652     -1.00374613992992
  H   -2.85444620580981     -5.89938689534139      2.20109958203586
  H   -2.53591227975372     -8.32644012126303      1.78443425022620
  H   -0.23050893271040     -9.26833844113801      1.43890482129171
  H   1.75435358551345     -7.74587822968207      1.46577322707677
  H   2.70886345261594     -5.50594132401593      1.66929694689622
  H   -1.48008986728086     -5.24601195530027      4.59002503278579
  H   -5.75466848343167     -2.83623653535280      5.63170446177362
  H   -5.44372175632346     -1.38939190210442      3.67829363529406
  H   5.87996410133839     -1.92592945280235     -3.06778802900247
  H   7.23238803632119     -4.00135336804818     -3.16697834857977
  H   6.11367393375035     -6.25204166072200     -3.23740773667047
  H   3.61705028937971     -6.40364152123991     -3.16340813741830
  H   1.42556255921330     -5.32561539016783     -3.00967336938610
  H   4.34558161174113     -1.72275127709124     -5.38651310894822
  H   5.63813250012454     -0.80181715253240     -7.28802383066076
  H   6.48599169859524      1.56528061234271     -7.23113678187594
  H   5.95891406016457      3.02692249923148     -5.26872257895063
  H   4.81282949662901      3.38405283961978     -3.13577305778025
  H   -4.93466662832238     -4.65739569068264      7.13962931375686
  H   -2.77143665158740     -5.82949805883127      6.61803347349585
  H   -4.06665479122032      7.72018312081339     -1.29925005699806
  H   -2.42450276251781      8.41273266523118     -1.38592605841056
  H   -2.95376474441928      7.54654364638410      0.10033446054624
  H   -2.12684643065478      7.06754781182171     -3.54897277916505
  H   -3.61241842426494      6.11317934141458     -3.42231252075193
  H   -0.70009680619487      5.09278629978938     -3.53140412733777
  H   -2.01216569805545      4.75599259436888     -4.69599276027437
  C   -1.68856086301659      2.37173138418113     -3.32064071409885
  O   -2.18542976337469      2.85745474491287     -0.50625439818693
  H   -2.06228507469594      5.32379189174185      0.26852712304684
  H   -1.54308182342287      2.72588424969092      0.24021319543116
  C   -2.48071376471380      1.18365657401962     -2.97679313971303
  C   -0.37778089466751      2.21475642756765     -3.85084492107405
  H   -3.54659530396317      1.29873946073259     -3.25706915266613
  H   -2.06017087952096      0.24069941032569     -3.36027735701532
  H   -2.47813652917660      1.20031317298473     -1.85215251555793
  H   0.07813075406821      1.88133896517976     -2.78780520329791
  H   -0.20074295383660      1.29847946543124     -4.44260480046527
  H   0.16586087140360      3.11332605084541     -4.18208132782901
