# Supplementary material for: Catalytic asymmetric synthesis of cannabinoids and menthol from neral
Source: Nature. 2023 Mar 1;615(7953):634–9. doi: 10.1038/s41586-023-05747-9 (PMC10033408; doi:10.1038/s41586-023-05747-9)
Supplement: Supplementary file 2 — XYZ coordinates. [file 41586_2023_5747_MOESM2_ESM.tar › xyz/TS_BC_minor.xyz]

172
Coordinates from ORCA-job TSPBE
  C   6.50780189120070      0.80585343776920      2.81824832322420
  C   6.31241828874450     -0.25200360158153      1.94001725757821
  C   5.12925946696790     -1.04135217645264      2.00044860722788
  C   4.14592784587360     -0.75249297022429      3.02379759929402
  C   4.37639384936469      0.35054469062451      3.89595555895581
  C   5.52619343203089      1.12052088492013      3.79047190549306
  C   3.00422164036186     -1.59944869836222      3.11888053063801
  C   2.73563311923824     -2.62878385180345      2.21504865904076
  C   3.69144432814463     -2.84254036200798      1.18356817717487
  C   4.85401817178722     -2.09258607936359      1.08329803811495
  C   1.52860804176473     -3.48190429952081      2.31787370883572
  C   0.24096436808342     -2.88306748406871      2.46104388717030
  C   -0.93622144740042     -3.61442110837846      2.61406315051878
  C   -0.86914482558637     -5.04754076478271      2.49912514447879
  C   0.42135920038032     -5.67274779477455      2.33653619539672
  C   1.59391033880966     -4.87099891831131      2.26967280417255
  C   0.49756300265639     -7.09292762317875      2.22079390839275
  C   -0.65026681558092     -7.86994249141217      2.23777145127260
  C   -1.92304649939604     -7.25105746436130      2.36188004581438
  C   -2.03042207804316     -5.87353339125900      2.49040407026072
  O   0.17042769327188     -1.49851803053791      2.45533232933430
  P   -0.42756531957396     -0.75244154577162      1.10901580202139
  N   0.43967615303879     -1.12120387584627     -0.17165881023826
  P   1.09994726914030     -0.21531593192505     -1.30704975809320
  N   0.61741096957475      1.26667220134225     -1.69000523166099
  S   -0.89883424337030      1.79915422547368     -1.74192162059944
  C   -1.36240853027499      1.59043997902519     -3.55940431061963
  C   -2.20452216541802     -2.88488591272512      2.88944059890649
  C   -2.63695642183173     -1.87080238765762      2.02927630143331
  C   -3.86592453549657     -1.16075063471528      2.22771700385118
  C   -4.62937692956025     -1.46757219385300      3.34799732101681
  C   -4.20566462380900     -2.43677529895967      4.29744594373453
  C   -2.97129566896816     -3.15170326791974      4.08156991275295
  C   -4.97476258466294     -2.70195888846221      5.46994363672936
  C   -4.53598142609448     -3.61470299063178      6.41621233217392
  C   -3.29947083996611     -4.28775179385842      6.22749940723728
  C   -2.53618579716750     -4.06258958170606      5.09036809535966
  F   3.46617921415904     -3.79798598250670      0.27159652909013
  F   5.71068578995264     -2.36477889464837      0.08951431322336
  F   2.16402490860458     -1.41218966887296      4.14945997470511
  O   -1.86573226690122     -1.54142602894846      0.91783783137479
  C   -4.29918318827086     -0.12679629807986      1.25662278632852
  C   -4.44201737733667     -0.45569132403863     -0.11557066227000
  C   -4.75953287702257      0.48374087960656     -1.07952821225247
  C   -4.95965095751453      1.84607959701109     -0.72079760405469
  C   -4.88487365574791      2.20678269175520      0.67972931574351
  C   -4.57455336176299      1.18656652442541      1.62315518531825
  C   -5.01958541423044      3.57782235293853      1.04040658401487
  C   -5.19989632700505      4.55603152478862      0.07423179932388
  C   -5.28075862909085      4.20225686708662     -1.29574298308324
  C   -5.17270282856819      2.87279611553373     -1.68407027231917
  F   -4.25132159732152     -1.72964921456559     -0.48314107987848
  F   -4.83823239038183      0.08828066329742     -2.35953215432364
  F   -4.49145501736165      1.51602716715379      2.92812722792494
  F   -5.26727529195472      2.58703414120254     -2.98782881777260
  F   -4.92220392992166      3.97507417532503      2.31654016253728
  F   -5.28382534539953      5.84661904864700      0.41605271541751
  F   -5.46274262094984      5.16427069063992     -2.20300298243117
  F   7.25300408095673     -0.48667319504817      1.01800776690694
  F   3.47938614220250      0.69444136784690      4.83338668018040
  F   5.72383341413419      2.16387982699136      4.59857610804071
  F   7.60677368486482      1.55864057017178      2.74313877517858
  O   -0.91904470421521      3.25839646525386     -1.50531460929435
  O   -1.87669731398363      0.92643094888283     -1.03397061250894
  O   1.16724034248173     -1.08693581252260     -2.70765309282135
  C   1.95236358272803     -2.23384984257285     -2.71818872563051
  C   3.34074252093587     -2.10894012244908     -2.80898181279889
  C   4.13839919499693     -3.30573258759618     -2.75099315309158
  C   3.47503533229152     -4.58511746813434     -2.66229856728851
  C   2.05441815490193     -4.64424249799224     -2.61479927365673
  C   1.28231762332736     -3.48971440909438     -2.63994616169562
  C   4.25986330750286     -5.77454984072455     -2.59753625338503
  C   5.64475577524080     -5.71458786735254     -2.60244182474979
  C   6.29807224294820     -4.45461565570905     -2.65959150162261
  C   5.56363074428432     -3.27994772259476     -2.73195814879163
  C   3.91291615566930     -0.74110942894155     -2.94319824848560
  C   3.55039857129615      0.24016396746011     -2.01678343034836
  C   3.95246742335950      1.60447308898142     -2.12946855138627
  C   4.78151062451484      1.96278118515646     -3.18409890208862
  C   5.18680564441787      1.01317446245244     -4.16266678903529
  C   4.72533893395824     -0.35182469570134     -4.06907932494431
  C   6.00229873019176      1.40312868772654     -5.26684869170832
  C   6.32728053484701      0.49873775018107     -6.26552652049621
  C   5.83022507454530     -0.83020479980555     -6.20315876695352
  C   5.04717860633848     -1.24450056567179     -5.13484482345613
  C   -0.19866313445156     -3.51562393833508     -2.58421149015846
  C   -0.97222911084049     -2.94311519962547     -3.59088888470923
  C   -2.39560773364410     -2.92339748251576     -3.56172738758853
  C   -3.06296044278773     -3.57148390818823     -2.45099806561633
  C   -2.26532792312955     -4.11900007036944     -1.40622942344645
  C   -0.88076501954931     -4.09746786492915     -1.48468525803621
  C   -4.48564215915479     -3.60955421789605     -2.43813991809286
  C   -5.22549820886751     -2.98556773209767     -3.43252165288260
  C   -4.57435481054414     -2.32603726820812     -4.50440833560869
  C   -3.18800517881459     -2.30187753880719     -4.57133514051381
  F   -0.34091378089583     -2.39656167521725     -4.63924540867849
  F   -2.83837681988761     -4.65009068331330     -0.31461690263391
  F   -0.16350406503399     -4.61685891389740     -0.47805967657826
  O   2.71314339707152     -0.10309499135339     -0.95408545981707
  C   3.42738085265853      2.61169129774645     -1.17400998068611
  C   2.57582744493968      3.63255890376302     -1.58905621743124
  C   2.03274151753875      4.59856605057159     -0.69308334433061
  C   2.40253261864906      4.52110947658603      0.70645239469701
  C   3.24850212463376      3.45653845331829      1.12420532268217
  C   3.73203244353854      2.53748784252683      0.20655735592039
  C   1.92616837069924      5.52849525875615      1.59098657951479
  C   1.07552983514097      6.53052920717239      1.14876654830243
  C   0.66388486677282      6.57079621538564     -0.20590293791283
  C   1.13364702114500      5.62525529593393     -1.10797305889306
  F   2.24463162036952      3.69552054981425     -2.88259579541487
  F   3.59272336127655      3.31911227518283      2.41987075767123
  F   4.53304788166914      1.55355918178966      0.63792294166184
  F   0.72389787146670      5.71416885735455     -2.37324562838685
  F   -0.19207830816091      7.51891718667392     -0.59485441196067
  F   0.63048362552069      7.46253256286565      1.99570238143996
  F   2.26446131581589      5.51571510854133      2.89443512773241
  F   -5.14811122154571     -4.21287097244188     -1.44408438351379
  F   -2.62081289154490     -1.68009623430245     -5.61057337613233
  F   -5.31335055141836     -1.73263881959810     -5.44447853224912
  F   -6.55977503333063     -2.99435127051444     -3.39362483749679
  O   -0.54999401890952      0.71137997879594      1.56790257735433
  H   6.08070367960571     -2.31117094685774     -2.74927048000365
  H   7.39735063791338     -4.40806131017319     -2.63696648005738
  H   6.23952147864270     -6.63889796439530     -2.54899476166194
  H   3.73962651185630     -6.74287742122592     -2.53492164563220
  H   1.56293442272926     -5.62647751048986     -2.55191619502643
  H   4.65900103109962     -2.27133488479278     -5.11033046800296
  H   6.35501237206218      2.44494683072207     -5.31549479937779
  H   5.10920950096115      3.00800328782996     -3.28610648522203
  H   -3.02047500507456     -5.40368794208535      2.56548644719882
  H   -2.83371180649203     -7.86872889198303      2.34719442724970
  H   -0.57998870198572     -8.96381749061597      2.14104998215677
  H   1.48897559370947     -7.55723920927807      2.10361837456507
  H   2.56860133883698     -5.36854640725645      2.16223903294678
  H   -1.57722314352355     -4.58315789713765      4.96637852654766
  H   -2.93916176521406     -4.99170767880417      6.99287795192023
  H   -5.13498156595223     -3.80899027760525      7.31858346263411
  H   -5.92067954687862     -2.15632980987881      5.61064649044795
  H   -5.58156039985552     -0.94250060248381      3.51314646635844
  H   6.95285117881394      0.81181600697358     -7.11488548909686
  H   6.06141879856048     -1.53805764096433     -7.01347772026338
  F   -1.32176658945987      0.28925489650068     -3.88999829185975
  F   -2.60792501271370      2.04992261893924     -3.74350928453785
  F   -0.51737243068754      2.27071372456460     -4.34035568875586
  H   1.20995201673482      1.69706123286109      4.42147429822145
  C   -2.14694994949749      6.22490946391267      2.14119317487001
  C   -2.71508681843532      7.47146979407154      1.52595994019430
  H   -2.02403223358337      8.32899643581327      1.67089506707465
  H   -3.67405112586716      7.74382841245903      2.01677962747521
  H   -2.90197921503588      7.34857336317190      0.44303421962130
  C   -1.91291467402976      6.24475799183469      3.63301961018664
  C   -1.85757652336311      5.12678521329924      1.41097124292730
  C   -1.00164736777621      5.11338438499597      4.10733442816252
  H   -2.89924309986489      6.19535213227722      4.15045295978529
  H   -1.47575011805231      7.22439911331530      3.92180432725093
  C   -1.46690154385520      3.76570876917822      3.52995244110673
  H   -0.99096982471184      5.06447694779058      5.21545562003935
  H   0.03851205319059      5.32134152482833      3.78677944080758
  C   -1.37093822500399      3.79818502981976      1.93690376570306
  H   -2.55163501033636      3.62967411655296      3.71484224198076
  C   -0.73009256188072      2.57688999161025      4.03045742020296
  O   -2.18470812043088      2.80266081678258      1.38266374162833
  H   -0.30537097714480      3.64342963274235      1.64094388513048
  H   -2.02952122001394      5.11263003425191      0.32156289339682
  C   -1.35220616459995      1.31654410575844      4.05582485337087
  C   0.72095433877471      2.68375039857589      4.33095406151115
  H   -2.45182555884746      1.26825103166502      4.02218756743694
  H   -0.83303844761204      0.49651555911043      4.58395349043838
  H   -0.98679393062526      1.03995907153418      2.87530708542212
  H   1.25760812986139      3.31010774146502      3.59215919936471
  H   0.83188722163524      3.21788226856179      5.30195204975980
  H   -1.64035496192290      2.02190117940338      1.12403831911562
