# Supplementary material for: Catalytic asymmetric synthesis of cannabinoids and menthol from neral
Source: Nature. 2023 Mar 1;615(7953):634–9. doi: 10.1038/s41586-023-05747-9 (PMC10033408; doi:10.1038/s41586-023-05747-9)
Supplement: Supplementary file 2 — XYZ coordinates. [file 41586_2023_5747_MOESM2_ESM.tar › xyz/C1_major.xyz]

172
Coordinates from ORCA-job FREQ
  C   -4.45682698816800      3.38330553227768      1.51691715145006
  C   -4.55410867065561      2.03052927690315      1.08198838333432
  C   -4.96897179514818      1.76838226361619     -0.28167280471503
  C   -5.27999004566461      2.87111834959868     -1.12278159862795
  C   -5.19179485969610      4.17545004984059     -0.65862978209325
  C   -4.78957113692455      4.43299632930057      0.67287124947560
  C   -5.01295521765461      0.41887473515618     -0.72946081340657
  C   -4.64934642172591     -0.61369072462327      0.11942607051895
  C   -4.22996640898195     -0.39012624322955      1.45229974401488
  C   -4.20164573784792      0.92378306784744      1.90720525701945
  C   -3.81903810641645     -1.53543902240149      2.30088367989704
  C   -2.64251734651690     -2.27351486846025      1.97612176202891
  C   -2.17660334591604     -3.34317275464382      2.74209192807466
  C   -2.90630957981801     -3.69820574686684      3.93480446471862
  C   -4.11518613247857     -2.97904160597267      4.25885590749597
  C   -4.54307971231728     -1.90961815277207      3.42446410152998
  C   -2.45227534961787     -4.69705990882463      4.84708027603859
  C   -3.17924927267505     -5.00560194017810      5.98838980893569
  C   -4.39317741585764     -4.32878880062360      6.28010534828953
  C   -4.84548294348167     -3.32898060540199      5.43351072410233
  C   -0.88771810505674     -3.99790077651112      2.38851006326666
  C   0.24953922928847     -3.19623048109761      2.27675065433876
  C   1.55802934920222     -3.71168539305255      2.03575672426166
  C   1.68569027367531     -5.08788751013498      1.86749529403443
  C   0.55808742881784     -5.95296073799220      1.90608127040014
  C   -0.75544359255399     -5.41054812458893      2.15628316233151
  C   0.69956182406564     -7.35468267425252      1.67816293035259
  C   -0.40775264891839     -8.18855000890460      1.66958338130327
  C   -1.70490553780123     -7.64772078597278      1.87956054128042
  C   -1.87527475612265     -6.29143210647094      2.11747906868623
  O   0.10401713346857     -1.81913601028226      2.41219143939481
  P   -0.55489260422818     -0.98705528228978      1.15912292966105
  O   -1.91022615408716     -1.86462667556870      0.85123742377517
  C   2.72050516801690     -2.79726039500674      1.95489495297687
  C   2.97650295535484     -1.82642617232723      2.92438789211106
  C   4.08045039866006     -0.92860667186109      2.85757039306577
  C   5.04825157557536     -1.11040252493972      1.79685199110020
  C   4.78491230521903     -2.10194866659023      0.81126819139387
  C   3.65015884901870     -2.89502383715158      0.88208813906127
  C   6.20618185498001     -0.28426921929233      1.77586869866770
  C   6.38083274292761      0.71820183908054      2.72116041728744
  C   5.40398715335463      0.93763442774245      3.72339690553727
  C   4.27450261912658      0.13268351558679      3.78802538483078
  F   2.17688531278583     -1.76576778753067      3.99655728954278
  F   5.62398735320045     -2.27150727984294     -0.22252703604320
  F   3.43261767811526     -3.78861377170302     -0.09624094198260
  F   7.14001301606452     -0.42749085670395      0.82609240000029
  F   7.45660060917851      1.50774129346709      2.68271327865638
  F   5.57762321041750      1.93826760098694      4.58893084005251
  F   3.37297367472755      0.39143171262010      4.74054907217024
  F   -3.79944772613222      1.15098449767416      3.16462219295312
  F   -5.40314800455109      0.11576650921241     -1.98150075493682
  F   -4.70957932874365     -1.87928843700526     -0.32068817075765
  F   -5.61462285327647      2.68482239092102     -2.41076274037771
  F   -5.45590797026010      5.20195152867550     -1.47221395137477
  F   -4.68592079000897      5.69823537490715      1.09023582729577
  F   -4.02835632212599      3.68552836132238      2.74738813955149
  N   0.39130820275474     -1.14789887926162     -0.12423207693084
  P   0.98403042598730     -0.14459365435281     -1.18171284338243
  O   0.32955102549533      1.28221007694293     -1.30086865161685
  O   0.92150508191144     -0.77846603602582     -2.69329296553850
  C   1.72966760818839     -1.90854769844908     -2.89131001944539
  C   1.09353080361524     -3.18276826045574     -2.89281888063783
  C   1.89896823969814     -4.30950396078619     -3.01431698261909
  C   3.31265476962170     -4.20447758171551     -3.12163270002806
  C   3.93752489057763     -2.90352524406250     -3.12507074809946
  C   3.10574234049606     -1.73259587460700     -3.03852009801659
  C   4.13069115307917     -5.37072552488184     -3.19485953666000
  C   5.51157228689184     -5.26644844599513     -3.25153266903726
  C   6.12777659132104     -3.98676193282330     -3.22582749938939
  C   5.36031201258447     -2.83278074440476     -3.16582079669090
  C   -0.37771767473738     -3.28103773104571     -2.74691613311135
  C   -1.24711590331091     -2.64571969149504     -3.62963647642016
  C   -2.66460617246969     -2.72488651697248     -3.52178088428499
  C   -3.22106415152505     -3.53251303012889     -2.45504329862356
  C   -2.32758987190617     -4.14327565052375     -1.53004894605098
  C   -0.95434258262655     -4.03159663727753     -1.68811403897941
  C   -3.55739980660225     -2.06204128127496     -4.41396160473380
  C   -4.93278195580162     -2.16918400566560     -4.26089780441144
  C   -5.47402231170848     -2.98234379510312     -3.23442997842874
  C   -4.63517269502781     -3.66012738345756     -2.36066174734658
  F   -6.79866944301572     -3.07429954319883     -3.11239433991245
  F   -5.19515570487747     -4.40536198919133     -1.40240573821285
  F   -3.09547777362987     -1.29028038339515     -5.40676543677400
  F   -5.76145048080935     -1.51851741466912     -5.07906719190184
  F   -0.71633553211988     -1.92517958851300     -4.63298032176261
  F   -0.14784020437282     -4.62034257039399     -0.79541553315131
  F   -2.79815864227897     -4.82694388427258     -0.47747555839164
  C   3.64090915428446     -0.34429899457374     -3.07517955956372
  C   3.33568224211784      0.53213364286264     -2.03083562798760
  C   3.70806627002279      1.91190440418354     -2.03738804937661
  C   4.45524556990539      2.37615835601323     -3.11519644960239
  C   4.79913423786438      1.53598698650813     -4.20823434271005
  C   4.36297057017854      0.16078797990573     -4.21455806427601
  C   4.62278462945228     -0.62502398592256     -5.37684539300237
  C   5.32335036267318     -0.09642055469096     -6.45182957343606
  C   5.79492750313436      1.24337127832290     -6.42280447244276
  C   5.52942616880617      2.04478495127796     -5.32387598953142
  O   2.59258693096211      0.04235874696695     -0.94483168095706
  C   3.25498784172696      2.84231496583607     -0.97360893959162
  C   3.57399452710366      2.61941110994306      0.38789458578154
  C   3.11728662744594      3.44200303669408      1.40443706565384
  C   2.29131786597942      4.56077942202959      1.11436171852598
  C   1.98695628893587      4.85269331455840     -0.27293523964145
  C   2.48898819485338      3.96886719591292     -1.26974880548070
  C   1.19180068015807      5.99854394783948     -0.56975615399113
  C   0.66823034754589      6.78574331658603      0.44519770928296
  C   0.92666958832895      6.46975921801274      1.80286782012364
  C   1.72091051633817      5.37895466158345      2.13016601953404
  F   4.33078926973242      1.56254890977254      0.70262576059163
  F   3.45341982669054      3.14740112874157      2.66655919977251
  F   2.16703432215924      4.20321275595551     -2.55772176413853
  F   0.90826364569441      6.33669320744639     -1.83524163704862
  F   -0.08347436114541      7.85183958955552      0.16252146165304
  F   0.39007866593602      7.23352030705257      2.75613773450833
  F   1.93541744459802      5.11924064168002      3.42371975845155
  N   -1.03253811354074      0.45611728528255      1.69494096396847
  S   0.06465994113206      1.56480592232292      2.09934821800757
  O   1.46357975383540      1.16371495029831      1.78558607813979
  C   -0.02028423723834      1.60632690408615      3.98378049261757
  F   0.88476747892914      2.48713149199219      4.42710437512313
  O   -0.41498281526022      2.91668903532412      1.69476522476271
  F   -1.24189306118523      1.98314459943382      4.37377871490014
  F   0.25421716916094      0.39448234397339      4.47416644755401
  H   -0.47394598222020      3.80012036057321     -1.29879550199556
  C   -1.59141011600738      3.85184608852056     -1.30487200254935
  C   -2.02675466585023      5.20123982828085     -0.78020172351484
  C   -2.44381606051741      6.23347532291341     -1.54796182767907
  C   -2.45521347864023      6.11719717415041     -3.05551640448225
  C   -1.69129892928897      4.89594533692177     -3.57640083240874
  C   -2.05519376045558      3.64364149878452     -2.76526541091437
  H   -3.16302122717749      3.56778346777069     -2.72321069962982
  C   -2.95502909426675      7.52275579654765     -0.97025630659595
  H   -2.88371133918928     -5.87957667587253      2.25995262834579
  H   -2.58366099001313     -8.30935598768414      1.84654144513339
  H   -0.28702167990306     -9.26715673904451      1.48809206181343
  H   1.70801202747072     -7.75801619756141      1.49744667823476
  H   2.67852608119615     -5.52311676306281      1.68394603537768
  H   -1.50812706772284     -5.22032454920299      4.64570675802974
  H   -5.77128371730497     -2.77763885218799      5.65945853237411
  H   -5.45780392209186     -1.35758023638627      3.68692429254417
  H   5.84991614063368     -1.85061483899464     -3.12164571860188
  H   7.22527331076576     -3.90936108669212     -3.24442304013934
  H   6.13343338112231     -6.17278020724495     -3.30261517346831
  H   3.64053869032847     -6.35644580563141     -3.19462930578381
  H   1.43755396744016     -5.30796109509859     -3.01496236193967
  H   4.25546587050691     -1.65892616373175     -5.42021163179322
  H   5.51030425050001     -0.72128757552036     -7.33817648453156
  H   6.35517498622538      1.64605977746923     -7.27991396992879
  H   5.86518647657839      3.09285766391299     -5.29725341976050
  H   4.76699226503344      3.43062146150973     -3.13872292767732
  H   -4.96223868909837     -4.58788099694049      7.18554222009437
  H   -2.80588081007342     -5.77798810645362      6.67768891969140
  H   -4.01298532347269      7.68388766139693     -1.27074377251516
  H   -2.37648291194987      8.38875956582447     -1.35644577592128
  H   -2.90439861613919      7.52997789649792      0.13423732392877
  H   -2.03769342607579      7.04863350192479     -3.49694052444789
  H   -3.51726666860423      6.08274698188788     -3.39290362545168
  H   -0.60040543005868      5.08379321217787     -3.49270218469638
  H   -1.90851421436848      4.72849787046203     -4.65075453888797
  C   -1.54339385885927      2.33311287952719     -3.33817556713390
  O   -2.11537792820210      2.80291053017550     -0.50513791991765
  H   -2.01656196412199      5.30054748319484      0.31910422028211
  H   -1.58879556589983      2.79248147465389      0.32926297870788
  C   -2.43577087747189      1.13855252827664     -3.16177299741805
  C   -0.31682349900985      2.22474017424201     -3.91949558249936
  H   -3.43671416745976      1.32370041402496     -3.60200668038136
  H   -2.00386187717329      0.22929592365483     -3.61606990252890
  H   -2.59739132101470      0.97797911940527     -2.07511061811605
  H   0.02300613683457      1.61509431220797     -2.23115913476157
  H   0.01645539500952      1.26738392854815     -4.35326049193510
  H   0.35119879352712      3.09159533089729     -4.03422129208535
