# Supplementary material for: Catalytic asymmetric synthesis of cannabinoids and menthol from neral
Source: Nature. 2023 Mar 1;615(7953):634–9. doi: 10.1038/s41586-023-05747-9 (PMC10033408; doi:10.1038/s41586-023-05747-9)
Supplement: Supplementary file 2 — XYZ coordinates. [file 41586_2023_5747_MOESM2_ESM.tar › xyz/C1_minor.xyz]

172
Coordinates from ORCA-job FREQ
  C   -5.01217777809577     -3.88343343961002     -2.74987711544509
  C   -3.72340499495763     -4.39570790466137     -2.67580351910313
  C   -2.91815349457849     -4.19075723269714     -1.52055263624912
  C   -3.46848505171685     -3.44950591753352     -0.40306672302970
  C   -4.79205227363883     -2.94138513520816     -0.52133232042185
  C   -5.54849323404269     -3.14540836068989     -1.66687465982044
  C   -2.65544984267184     -3.25195921303887      0.75429697505931
  C   -1.36009349296551     -3.74867015450913      0.85361086346745
  C   -0.85213409639644     -4.47267925317005     -0.25981442095828
  C   -1.58497663373518     -4.67648921630031     -1.41630807547703
  C   -0.47686561301320     -3.51776417123926      2.02364274518265
  C   0.76635133738704     -2.85788171892581      1.80213746889913
  C   1.74980629082492     -2.69101538883114      2.77651743168122
  C   1.43516545027796     -3.10961453628159      4.11951999105914
  C   0.16342427441910     -3.74561232979130      4.37529231229723
  C   -0.76008227487608     -3.95274108231788      3.31059409158177
  C   -0.15849122070519     -4.14717494174821      5.70555175422605
  C   0.72141726571383     -3.91646280501223      6.75172084909796
  C   1.95734443453066     -3.26196691280178      6.50565268600250
  C   2.30562216642780     -2.86796701715041      5.22153210950261
  O   0.98224554260289     -2.35331617752874      0.51842258347113
  P   0.80908176957216     -0.72428204125836      0.35232577499606
  N   -0.63386778615918     -0.24284455596772      0.79120462408173
  P   -1.62011217758093      0.82781136647100      0.12013023219149
  N   -1.13450857706146      1.82321242455784     -1.03696618749153
  S   0.22834847902812      2.68093977254790     -0.96737217723122
  C   -0.42864447728559      4.41195120046584     -0.61166149671911
  C   3.05187578490985     -2.08550976671485      2.37806361787551
  C   3.07124522078000     -0.86310552625691      1.69796597464277
  C   4.27340378518497     -0.24709114113718      1.23233441272108
  C   5.48027784368169     -0.88349628594307      1.47973245095558
  C   5.52971793791230     -2.14277984114484      2.14042477996900
  C   4.30561335521822     -2.77070926978343      2.57864009776284
  C   6.77275129823472     -2.81631694269449      2.33193717295825
  C   6.81843371968312     -4.07470805441673      2.91116487773719
  C   5.61312057992949     -4.71049444148017      3.31060513846303
  C   4.38958253019406     -4.07666264058570      3.14770799472218
  F   0.38810688919843     -4.97668299237031     -0.19395216425772
  F   -1.00872925303774     -5.34403831881836     -2.42649004623973
  F   -3.14245578302012     -2.53910723049573      1.78142873986822
  O   1.87603855966692     -0.18163099882503      1.47648833056724
  C   4.19090041037457      1.03577085075886      0.47897308839648
  C   4.12783801454880      2.27505276609733      1.15878790229922
  C   3.92369953596936      3.47356922322865      0.49351850124928
  C   3.78718728780378      3.50402595715172     -0.92327621899579
  C   3.89718843143522      2.25781279808637     -1.65441589297233
  C   4.11746297494315      1.07138815186896     -0.90456342564161
  C   3.74717690270231      2.27361952052076     -3.06968623574395
  C   3.51929790266851      3.46028597148431     -3.75048411110535
  C   3.40234430835273      4.67704500292420     -3.03457392735852
  C   3.53202766619927      4.69903545733275     -1.65175596919172
  F   4.26925146702897      2.27343696776904      2.49132884081162
  F   3.84848114505729      4.60152247947515      1.21641079917927
  F   4.26558189333646     -0.09979833349527     -1.56857185351558
  F   3.40668971999225      5.87391780017487     -1.02460167286431
  F   3.79045856441100      1.13603432156587     -3.78418418067690
  F   3.37803274725715      3.47352082009529     -5.07592795046422
  F   3.15748350750361      5.80105535894098     -3.70930447168597
  F   -3.25402669464797     -5.07469650205128     -3.72860005370225
  F   -5.35026614821000     -2.24141478698659      0.47205175704781
  F   -6.78336024690548     -2.64683115946491     -1.76314149884682
  F   -5.75515198516759     -4.06711777665417     -3.84253546549624
  O   0.83718518286209      2.78239298647001     -2.31095501616074
  O   1.08504294157014      2.35960010171410      0.20837646708896
  O   -2.37069484515732      1.72157668620121      1.28289587964857
  C   -3.18526579786360      1.05663246947895      2.19197638315893
  C   -4.45998040054427      0.64056479491817      1.79911560033489
  C   -5.24812222276467     -0.10296897628093      2.75107543959134
  C   -4.70652766646919     -0.35084255054768      4.06746056207902
  C   -3.41543072556228      0.13925149353829      4.41187346413469
  C   -2.64851563179648      0.84655131033603      3.49608124324258
  C   -5.47825730957982     -1.08971528199937      5.01379138777712
  C   -6.73175173697339     -1.57996375523464      4.68376647252850
  C   -7.25601620144797     -1.35747642560152      3.38268438118593
  C   -6.53299057629908     -0.63925321490981      2.44136723017435
  C   -4.91693745516559      0.98511590138196      0.42241320101386
  C   -4.09543241767359      0.68123913767804     -0.66740920021908
  C   -4.37933318555767      1.09813428499179     -2.00772281801315
  C   -5.57397900142783      1.76330409012860     -2.24597202008259
  C   -6.46598061337405      2.08608293630997     -1.18548378949554
  C   -6.11898564076391      1.74393840519913      0.17420593479653
  C   -7.66789156878643      2.81179881066111     -1.44058839271292
  C   -8.48374367585229      3.22626603937091     -0.39970240219530
  C   -8.11154800680939      2.94676623392576      0.94188401474583
  C   -6.95776191880837      2.22802908334731      1.22217205596927
  C   -1.29903101046893      1.37755029857262      3.79938280841081
  C   -0.98980960467374      2.72380621167053      3.61191826157935
  C   0.31423396968313      3.25795749933249      3.81138009071097
  C   1.34535682150303      2.36636427589060      4.30241219234993
  C   1.02762862503752      0.98931905100136      4.47077875859697
  C   -0.25399737883806      0.51963224085851      4.22993024179580
  C   2.63173436028340      2.90181949723068      4.58547753658367
  C   2.92632051825084      4.23159353639381      4.31645904400387
  C   1.93417819204137      5.09310532857871      3.78790933096151
  C   0.64919929411549      4.61991670221583      3.55538616858609
  F   -1.97189543994091      3.55248066280548      3.23273767759641
  F   1.97770950255676      0.11426817199574      4.83839036190123
  F   -0.50653898568208     -0.78931367703170      4.37583627972084
  O   -2.90916091477658     -0.02386977350430     -0.44873552207569
  C   -3.30591533983673      0.96459769211118     -3.02445632189895
  C   -2.70876500165574     -0.25579690645286     -3.31330634839147
  C   -1.47355188181906     -0.37635213260318     -4.00638500705289
  C   -0.81368532074175      0.83982783671900     -4.43883073362479
  C   -1.48138269298315      2.07957876485094     -4.23570807100944
  C   -2.68739837174687      2.13048332864837     -3.55207431541603
  C   0.47823888810894      0.74348467921396     -5.03290669387457
  C   1.07692025294056     -0.49298996726136     -5.24017605755086
  C   0.39132150256471     -1.68321162074994     -4.89422978682295
  C   -0.84114921658847     -1.62634684007306     -4.26477648066305
  F   -3.30749360204822     -1.37155176591203     -2.86026109938081
  F   -0.94315871927070      3.22595789526646     -4.66501888817514
  F   -3.23612174558647      3.32743562139519     -3.31089464901085
  F   -1.41240862780259     -2.78817571215046     -3.91256889648271
  F   0.95968287866124     -2.86803532034892     -5.14899927582212
  F   2.30181543582597     -0.58320367299833     -5.76621729980656
  F   1.15652078533718      1.83879830091043     -5.38841272980943
  F   3.60415836355945      2.12961229390830      5.08434043677011
  F   -0.25817183305090      5.47913448630442      3.07974628826782
  F   2.25095052840495      6.36258860323775      3.52618087949070
  F   4.15064544545286      4.71192859158059      4.53711676059673
  O   1.26323329014530     -0.44861888223453     -1.11065632088995
  H   -6.93878192168936     -0.50077704133522      1.43122252150686
  H   -8.24248108835676     -1.76479820375869      3.11412166442210
  H   -7.31693776389447     -2.14874088925063      5.42197226117662
  H   -5.05192378778121     -1.26410693878717      6.01385271446870
  H   -3.02695986510159     -0.04692793457886      5.42399390612376
  H   -6.67781377331575      2.03605628192370      2.26623780106605
  H   -7.92297621160630      3.05150520796341     -2.48440727078665
  H   -5.81886975534567      2.09187846282418     -3.26661083980242
  H   3.25266821755969     -2.33985921129461      5.04826065896812
  H   2.64170265480501     -3.05513315097380      7.34220853040772
  H   0.45937119269171     -4.22692902679169      7.77433773876421
  H   -1.12839122244531     -4.63627636819983      5.88487911983487
  H   -1.71050777168434     -4.46669691424185      3.51714684643803
  H   3.46802164878189     -4.59413629531396      3.44389317409589
  H   5.64676474786985     -5.72078387278862      3.74547744598444
  H   7.78229368084865     -4.58681868660253      3.05023836407093
  H   7.69546388836709     -2.31767570803708      1.99739097854424
  H   6.41724149266090     -0.42104356735436      1.13527980826642
  H   -9.40571772136732      3.78959409849129     -0.60808509241584
  H   -8.73900165196897      3.31047939544228      1.76963218974458
  F   -1.10968976026710      4.41532964127010      0.54183771171736
  F   0.60888539483885      5.25868830331296     -0.51159094821252
  F   -1.23220275172698      4.81094841841832     -1.60435469409209
  H   1.79984881735351     -1.18401220445899     -1.72534375215029
  C   5.05133817855840     -3.82540703357156     -3.79530867818149
  C   5.91288869794656     -4.03115338342526     -5.00817807814501
  H   6.34897777865093     -5.05391751676414     -5.00668570771316
  H   6.77442434151250     -3.32901634545419     -5.00458089113972
  H   5.34788156843783     -3.89314505492665     -5.95006279327061
  C   5.70759908533925     -4.03601909401338     -2.45250138980614
  C   3.73797618759821     -3.50390094752045     -3.90077316087053
  C   4.91129374196325     -3.43040727851756     -1.29767290013470
  H   6.73898665486028     -3.62318072994963     -2.47723572607810
  H   5.83329311170303     -5.13377000285869     -2.30254305257581
  C   3.41755430561795     -3.81168339137026     -1.39332327939557
  H   4.99731925688903     -2.32515787588976     -1.32125677113487
  H   5.32966751274062     -3.74757266048243     -0.32236022271532
  C   2.83173372031690     -3.30432962915655     -2.72113638512266
  H   2.87235033312185     -3.29083641273006     -0.57880387267007
  C   3.20749911294524     -5.30545826611978     -1.17531733573186
  O   2.49710068508980     -1.86803569585042     -2.66637198614438
  H   1.84522338153420     -3.78034187170809     -2.89274252430731
  H   3.29153023231173     -3.34278528579242     -4.89432392143658
  C   3.40665880910663     -5.77260011572242      0.24376503058653
  C   2.86556494690214     -6.16905046534461     -2.15518908544483
  H   2.72875407708167     -5.22930267471239      0.93508976255300
  H   4.43692950703865     -5.56689664499710      0.60210644756556
  H   3.21655936045982     -6.85813538057991      0.34639231034910
  H   2.72405391316949     -5.85644840614146     -3.20062903986011
  H   2.71721452398528     -7.23761860954140     -1.93141247590214
  H   3.29569507628294     -1.34090912391309     -2.87745843018849
