# Supplementary material for: Catalytic asymmetric synthesis of cannabinoids and menthol from neral
Source: Nature. 2023 Mar 1;615(7953):634–9. doi: 10.1038/s41586-023-05747-9 (PMC10033408; doi:10.1038/s41586-023-05747-9)
Supplement: Supplementary file 2 — XYZ coordinates. [file 41586_2023_5747_MOESM2_ESM.tar › xyz/D_major.xyz]

172
Coordinates from ORCA-job FREQ
  C   -4.26653271318104      3.38095957992181      1.60447627461087
  C   -4.57468516446231      1.91796012881215      1.25541362051173
  C   -4.91877254287206      1.72365858368901     -0.19144207272898
  C   -5.38067695924719      2.72171254783152     -0.98152648484109
  C   -5.55519697758379      4.12320128444099     -0.44362730926030
  C   -5.45257950769865      4.21230378836231      1.08164670415926
  O   -3.38909499954752      1.09063764260398      1.58551073796657
  C   -5.71387909750083      2.51083895891941     -2.43032814746049
  C   -3.95111641763579      3.58559037260878      3.07802991128493
  C   -5.09321926069454      3.52707668822045      4.05910185797597
  C   -2.67821293555240      3.79588614382072      3.47588497276016
  O   -3.81164415419836     -1.35983448460302      0.98356041697791
  S   -3.21528224287854     -2.27001731456525      2.03303623957527
  C   -2.79326004533203     -3.81806731036309      1.03518047763122
  F   -2.03077431531215     -4.61807662124490      1.78373419220137
  N   -1.81271981315969     -1.66389049350875      2.49804703956638
  P   -1.34501355681091     -1.74076054852112      4.05514276002230
  N   -2.19538111164538     -1.08105811244945      5.22314789882484
  P   -3.50044697801978     -0.15321360399406      5.16115611948960
  O   -4.75665322421484     -1.05553412855663      5.74659012023078
  C   -5.84442188658537     -0.38268292574525      6.29641989601601
  C   -5.72195471829453      0.15964751601602      7.57991774688218
  C   -6.83061633981776      0.89497460022833      8.13300285810748
  C   -8.05840859844831      0.97771948891941      7.38050910667115
  C   -8.12833914053139      0.39198751369910      6.08817736573039
  C   -7.03984830941472     -0.26110568539478      5.51918137176442
  C   -6.75431907317703      1.59163716164089      9.37609397235500
  C   -7.84862343715380      2.28474597296796      9.87409261988097
  C   -9.07310733685222      2.32161357664455      9.15461105571245
  C   -9.17061207380773      1.68570313704394      7.92718857113564
  C   -4.42004913670894      0.05252647191844      8.29181205953400
  C   -3.27064703869301      0.51744301071705      7.64932822761897
  C   -1.98225386143127      0.51433634570025      8.25984564768093
  C   -1.86479628546693     -0.00746700293682      9.54263401171096
  C   -2.98775730621363     -0.54200541398336     10.23140988734712
  C   -4.28611080731835     -0.52948882767741      9.60184451051460
  C   -5.37648661353630     -1.14172031904344     10.28616005306562
  C   -5.20192115549935     -1.71192534738388     11.53869374596395
  C   -3.93034586686298     -1.69522089187395     12.17151924882700
  C   -2.84465980037880     -1.12511436786304     11.52538913236350
  O   -3.36754724828711      0.99235188568585      6.34448522793675
  C   -0.81123042713601      1.03033797787047      7.51298813090507
  C   -0.76785038690335      2.32862376940041      7.01115621888415
  C   0.34210096654032      2.84474959500250      6.28253626197707
  C   1.48956818653330      1.98124970238672      6.08538279535736
  C   1.42201778175664      0.64416501705332      6.56818614227084
  C   0.31325909824223      0.19804998058850      7.27105731412728
  C   2.62466752234036      2.49790017212358      5.40019095647540
  C   2.62272371722416      3.78570450801543      4.88248293348555
  C   1.49436410618790      4.62542335439800      5.05496149565600
  C   0.38708700855618      4.16945587779078      5.75765984272216
  F   -1.82065805984040      3.13139119706993      7.23477353387774
  F   2.42470405310045     -0.21660140514601      6.33635024863652
  F   0.28707684192416     -1.06906744053352      7.70416368893651
  F   -0.64475248362826      5.01016686526392      5.91164152294397
  F   1.52008646136198      5.85983211056584      4.54849012357121
  F   3.67740381955627      4.24814993763542      4.20854658202993
  F   3.70966707729509      1.74188416469781      5.19943345078502
  C   -7.10659250265013     -0.75617376669097      4.12149883537088
  C   -6.84584738419026     -2.11189298776066      3.80077650030074
  C   -6.86765424474167     -2.58910662888184      2.49960045979760
  C   -7.15929323784340     -1.72121234166476      1.41343503486499
  C   -7.49051904400263     -0.34013196481493      1.70626132757678
  C   -7.44634651152944      0.08635052065530      3.06423883073158
  C   -7.83930240887928      0.52020396272728      0.62400799558381
  C   -7.84693193361685      0.05510620481164     -0.68266367663246
  C   -7.46817057297695     -1.27937323671669     -0.97257956855189
  C   -7.12564618008129     -2.14876050175580      0.05521536956420
  F   -6.57060204759863     -2.96242247877411      4.79266438838444
  F   -6.61002141376471     -3.88532168089053      2.28622135780182
  F   -7.70768995967040      1.38140537372211      3.33283144580817
  F   -8.14934048927567      1.80815812186513      0.83063178392447
  F   -8.18280219754551      0.86479899574952     -1.69048583617523
  F   -7.43921838486639     -1.67925920994202     -2.24543577854006
  F   -6.77046980229204     -3.39709248417939     -0.26460037921488
  O   -1.02086713159821     -3.31820385316267      4.38903656688734
  C   -0.28678697672595     -3.59349173829522      5.53919757166126
  C   1.09003182453512     -3.35879066325359      5.52497471588304
  C   1.82770170134759     -3.53536246503458      6.74701722451152
  C   1.13603222089054     -4.03715183434301      7.90939587134849
  C   -0.25421762240816     -4.32417800055919      7.83617556883381
  C   -0.98778992865325     -4.09951534987919      6.67433868028145
  C   3.20336830913714     -3.18422598950558      6.87318380656454
  C   3.87348023063490     -3.35481712988257      8.07613390716386
  C   3.20207200427359     -3.88492473202958      9.21071520050307
  C   1.85818557467041     -4.21419245870317      9.12754006077736
  C   1.71934801793136     -2.93325800291992      4.24553872288336
  C   1.21010799941018     -1.83164619270973      3.55636564936949
  C   1.68803065363740     -1.42588508325978      2.27592022232071
  C   2.73687293116000     -2.13079049133038      1.70407396441775
  C   3.30245406041546     -3.26378156888878      2.35237533973302
  C   2.77267126704492     -3.69860470235094      3.62335457901188
  C   4.35657409190716     -4.00546355547124      1.74060288459304
  C   4.85532665181805     -5.15407999576693      2.33440858218486
  C   4.30055352999586     -5.61321508709691      3.55846995492400
  C   3.28381543001035     -4.90660073314450      4.18542466240827
  C   1.00604262054858     -0.31167032499806      1.57234377542026
  C   1.10527799029055      1.01538034082023      2.05186330821443
  C   0.42430387446294      2.07014267289518      1.46463478471850
  C   -0.41786368563170      1.84550002221501      0.33939857050411
  C   -0.55198816394584      0.49321018402599     -0.16614864020411
  C   0.19042085189475     -0.54198273585258      0.47108487999429
  C   -1.12441762107847      2.88906330291318     -0.31996439030259
  C   -1.95115612925347      2.62283655654371     -1.40197831640655
  C   -2.11450721291062      1.29608040793766     -1.87020243590379
  C   -1.43721130936366      0.25103485739864     -1.25688319266665
  F   -1.63562164394198     -0.98422573189255     -1.72602334229243
  F   -1.04318703304404      4.15706359879065      0.11152258743362
  F   -2.61619402490993      3.61389051172372     -2.00174139763777
  F   -2.94517173451180      1.06105239023016     -2.88933232959737
  F   0.57945101332789      3.30340290820972      1.97718700377694
  F   1.90063133189954      1.25240985178446      3.10230440088935
  F   0.08398340794662     -1.79486930570350      0.01313608613868
  O   0.16473526744726     -1.08808318025364      4.11434085975911
  C   -2.44593294856034     -4.34944886081472      6.60671029685971
  C   -3.03667291422836     -5.07271712197507      5.56937907865758
  C   -4.43826094763639     -5.31219504766538      5.48456035605013
  C   -5.27413293599291     -4.88518732939590      6.58641565310887
  C   -4.66918579563723     -4.14677168358817      7.64104388621196
  C   -3.30994165442223     -3.87467364571803      7.63300757833501
  C   -6.66191821998752     -5.19688477858518      6.55597997974087
  C   -7.21941990256449     -5.85029973438924      5.46472063413479
  C   -6.41326033678398     -6.21585207088440      4.35858630965803
  C   -5.05067107046547     -5.94965255967398      4.36714622243656
  F   -2.24683631991708     -5.60857049946998      4.62944014739071
  F   -5.41251946352557     -3.68031437886217      8.65594311407427
  F   -2.79851498193267     -3.14154158209299      8.63359096523502
  F   -7.47298781819496     -4.83799796450911      7.55958508217869
  F   -8.52742107398431     -6.11619807360567      5.42831986463372
  F   -6.98765534338856     -6.79767735183089      3.30351265482594
  F   -4.33786069421871     -6.29313735785059      3.28895437081210
  O   -3.91651975575090      0.56850133449750      3.89058595587696
  O   -4.09267162983087     -2.75338062352592      3.12717707438639
  F   -3.93710810095068     -4.43845561579819      0.72812799377887
  F   -2.14530613496964     -3.48867490940269     -0.08340265440707
  H   -5.38962133964820      1.53526924173945      1.90738693328030
  H   -3.36367953588057      3.66017254462179      1.02257941460778
  H   3.72696070430855     -2.75546355250156      6.00803585466643
  H   4.93338962008594     -3.06905800892150      8.15390299792221
  H   3.74784598191112     -4.02002402203488     10.15664246397260
  H   1.32007359582408     -4.60670407007425     10.00422516895413
  H   -0.75949802035133     -4.71538108653318      8.73081462336588
  H   2.85766041313787     -5.28430515401303      5.12414304262801
  H   4.75637563169595     -3.65129064169484      0.77791433595311
  H   3.12309047709140     -1.82689907865768      0.71983741792959
  H   -6.35882144437709     -1.18327382173747      9.79694886917135
  H   -6.05565530039114     -2.19048562714374     12.04180406493290
  H   -3.80752367638621     -2.14813285237652     13.16685502544983
  H   -1.84872282644826     -1.12293787673432     11.99472678764520
  H   -0.88119042356017     -0.02373317828451     10.03483400009011
  H   -5.81125480506634      1.58289306298227      9.93846544646524
  H   -7.76383182053110      2.81641051845828     10.83392185489301
  H   -9.93477654365989      2.86881704441822      9.56552138800459
  H   -10.10377788105887      1.72743182314059      7.34440136026367
  H   -9.06305728018855      0.48379678626330      5.51594446697224
  H   5.66621648880308     -5.72051397591720      1.85234989094665
  H   4.67492385981436     -6.54298332139995      4.01284943455724
  H   -5.04074935021255      3.12348930846542     -3.06653596776204
  H   -6.75086569048816      2.84060866138952     -2.64553582637584
  H   -5.60963840686104      1.45215988008526     -2.73176869932672
  H   -6.53272515388362      4.52274531616843     -0.79057302118953
  H   -4.78589862181902      4.76953723512233     -0.92480359535284
  H   -6.39173288988863      3.83503696530421      1.53931574393091
  H   -5.33741302768883      5.26689332357375      1.40275925520713
  H   -4.82674070496282      0.69932523199077     -0.59100327751204
  H   -3.53084935044302      0.12533598744097      1.22561280019802
  H   -1.84809426744567      3.85223419906747      2.75467437468590
  H   -2.43271186590121      3.92449993392826      4.54101350745535
  H   -4.72186473026420      3.49203680122253      5.10076819311162
  H   -5.75601348279280      4.41287340072803      3.95333655420684
  H   -5.73087487157383      2.63607696370412      3.89581556742433
  H   -3.45341397217429      0.90929291180316      2.65634005699107
