# Supplementary material for: Catalytic asymmetric synthesis of cannabinoids and menthol from neral
Source: Nature. 2023 Mar 1;615(7953):634–9. doi: 10.1038/s41586-023-05747-9 (PMC10033408; doi:10.1038/s41586-023-05747-9)
Supplement: Supplementary file 2 — XYZ coordinates. [file 41586_2023_5747_MOESM2_ESM.tar › xyz/D_minor.xyz]

172
Coordinates from ORCA-job FREQ
  C   6.41253794885561      0.87635346195575      2.96717206043582
  C   6.29276759511380     -0.17437059154485      2.06683798457797
  C   5.15531812390680     -1.02962946199249      2.09161010555436
  C   4.14364835115480     -0.81720689717816      3.10524011922184
  C   4.29434957717280      0.27976558955992      4.00328335082234
  C   5.40059580586765      1.11564135646603      3.92999333600417
  C   3.04105910441707     -1.71820329517787      3.15666233801671
  C   2.82307519340864     -2.71791427122029      2.20584411929369
  C   3.81551780813346     -2.87009740616850      1.19828956303879
  C   4.94874987201842     -2.07149341568979      1.14578195272443
  C   1.63088766826668     -3.59780988539182      2.24353890104183
  C   0.32982926727007     -3.02650035287209      2.40022066064477
  C   -0.83333066785416     -3.78813965621595      2.53140643583484
  C   -0.73653308853234     -5.21339398689907      2.34453895994412
  C   0.56460245116401     -5.80631149410472      2.15114615822694
  C   1.72239480989481     -4.98142626059187      2.13039897613162
  C   0.66798106173478     -7.21706494987460      1.96310614285351
  C   -0.46471388422045     -8.01565974335914      1.93684366780317
  C   -1.74866991589647     -7.42692031293795      2.08795059593499
  C   -1.88166935950835     -6.06005294227223      2.28742754893730
  O   0.24860377658143     -1.64734657811986      2.46931497367531
  P   -0.44519940618587     -0.78177032792983      1.25721618017232
  N   0.33436443359174     -0.97097744893315     -0.11984038800957
  P   1.04896633577325     -0.13013165049305     -1.24926541649440
  N   0.65831248170598      1.36921331302898     -1.69882832439309
  S   -0.70385799090157      2.12430211641412     -1.95749680767027
  C   -1.36748591670767      1.47808753611755     -3.60523937797116
  C   -2.11976333919261     -3.11621958519466      2.86817565625728
  C   -2.59340147886767     -2.05534804342713      2.09192867496987
  C   -3.83709015307088     -1.39392441525362      2.35159666192424
  C   -4.59295295655634     -1.81862724354086      3.43784213708993
  C   -4.13658053059260     -2.84957005769935      4.30269065563542
  C   -2.87434540416062     -3.49685583497779      4.03878239847526
  C   -4.89738031302512     -3.23362405028256      5.44742088121060
  C   -4.42397684491557     -4.19577437718679      6.32527806877645
  C   -3.15910240508185     -4.79911342146521      6.09480342046382
  C   -2.40331158646058     -4.45885869065051      4.98140943367756
  F   3.65659531390224     -3.81784039771404      0.26349407171404
  F   5.84420786058600     -2.28769144708898      0.17057406906310
  F   2.19006468057224     -1.61362868022921      4.18561786359896
  O   -1.84669869663772     -1.61758919180544      1.00363396554905
  C   -4.26472077007862     -0.25767300682969      1.50115000315997
  C   -4.30461633818478     -0.37713965185901      0.08632768164153
  C   -4.56008804851499      0.69664549997381     -0.74934449862950
  C   -4.80966757908410      1.98900421721470     -0.20747181239646
  C   -4.87363702080942      2.12878503099978      1.23334052823721
  C   -4.60124979510715      0.98385516948756      2.03660699161554
  C   -5.10064689158187      3.42343610078536      1.78100530333282
  C   -5.20440593403387      4.53831943943471      0.96281475459210
  C   -5.10538142592630      4.40654848446844     -0.44420752038334
  C   -4.92087131425974      3.15441634295899     -1.01803184525564
  F   -4.09093880102102     -1.57841233851041     -0.46302028531240
  F   -4.54456675819451      0.49283160091502     -2.07391752919762
  F   -4.59491431368102      1.12707334700738      3.37339711712402
  F   -4.82497491742088      3.07721738614284     -2.34917874590834
  F   -5.15340077393353      3.61947167066597      3.10743338406517
  F   -5.37217239641620      5.75391071114429      1.49379091440378
  F   -5.16480018774187      5.50352812880579     -1.20277692333322
  F   7.25912785048572     -0.33703725582204      1.15499352057962
  F   3.36382710170888      0.55195257044236      4.92736281996745
  F   5.52575972683946      2.15417437655755      4.75842963468955
  F   7.46795068256779      1.69198689867032      2.92225690097737
  O   -0.47476260157977      3.57246324823242     -2.12791362009142
  O   -1.83179484119132      1.72449508395035     -1.02873335512983
  O   1.08120736949730     -1.00722597900253     -2.64706078279722
  C   1.84082919679944     -2.17411270310165     -2.67077690814521
  C   3.23334284116944     -2.08015697770434     -2.74323445057754
  C   4.00486910895731     -3.29470270109960     -2.69042742356305
  C   3.31470655351971     -4.56087102887975     -2.63734661385265
  C   1.89367650982712     -4.58885035221427     -2.61875134843230
  C   1.14484321373154     -3.41808692775998     -2.62986472099154
  C   4.07238911947297     -5.76770052302911     -2.57199713902010
  C   5.45765434918441     -5.73578862084862     -2.53894754339229
  C   6.13727923535199     -4.48867716899206     -2.55957357257597
  C   5.42921775281524     -3.29823938354792     -2.63418795469943
  C   3.85338703526526     -0.73187217161388     -2.85820907386362
  C   3.52475230713316      0.25704273961328     -1.92758788380095
  C   4.00107154652383      1.59962514634886     -2.01754963003624
  C   4.87650001792449      1.91796067920844     -3.04864550559999
  C   5.24757658280302      0.95997296009884     -4.03123321780356
  C   4.70433477730673     -0.37556008124875     -3.96669508090827
  C   6.10762966923021      1.31615977670749     -5.11302233598033
  C   6.39767311466194      0.40799577009733     -6.11880308898271
  C   5.82014592217204     -0.88923773799518     -6.08642758973379
  C   4.99310477593194     -1.27113263503582     -5.03944976221816
  C   -0.33634317529709     -3.43493224205211     -2.58215674620924
  C   -1.11248231820614     -2.83694876602742     -3.57129741292263
  C   -2.53650544956601     -2.81690007188475     -3.53513521144782
  C   -3.20098631987012     -3.48474484651841     -2.43434283582805
  C   -2.39998550889154     -4.07501246159535     -1.41639733254701
  C   -1.01633745488648     -4.05741854495835     -1.50376711744144
  C   -4.62399927537038     -3.48656905644675     -2.39362493191105
  C   -5.36624924062283     -2.82424966906557     -3.36145420001942
  C   -4.71786543513989     -2.15550578525377     -4.42986489655148
  C   -3.33250387829189     -2.16064654002832     -4.51966046923192
  F   -0.48350785023623     -2.25966503393516     -4.60474224521287
  F   -2.96822984942310     -4.64022683466798     -0.34018322888796
  F   -0.29584984254625     -4.62370692988478     -0.52657183971206
  O   2.65642327528548     -0.06076047526424     -0.88083654017682
  C   3.49544921373691      2.64139228056484     -1.09054256205863
  C   2.78988624308908      3.74343542528845     -1.56928996659458
  C   2.24891163402921      4.74801259442494     -0.71685499449253
  C   2.46512009141173      4.62743225901482      0.71212368190900
  C   3.18526702570261      3.49724537738342      1.19240560312467
  C   3.66846149038152      2.54125059524397      0.31166819185331
  C   1.95841269669520      5.64839627475468      1.56532025819819
  C   1.22283457935116      6.70808675291592      1.05289886332949
  C   0.99348634512582      6.81531705175317     -0.34049003768154
  C   1.49688783022176      5.85602359958521     -1.20798188495417
  F   2.59048050954535      3.84429126202401     -2.88828170295678
  F   3.41766113101667      3.33280058409430      2.50649434983034
  F   4.34534569976924      1.49659388321268      0.80552674687339
  F   1.26000314538157      6.00937851455922     -2.51122270235356
  F   0.27659582417216      7.84384518033312     -0.80238875817714
  F   0.71309858439740      7.63733072818664      1.86652450947105
  F   2.15047116517418      5.59780984158952      2.89348626138757
  F   -5.28278752820142     -4.09467868778083     -1.40037467885079
  F   -2.76894431484213     -1.52230286185682     -5.55135586937548
  F   -5.45851869593016     -1.52676034904000     -5.34541459591799
  F   -6.69960544320644     -2.80586199535300     -3.30132049173990
  O   -0.62738589111322      0.58538595920045      1.89988362361810
  H   5.96611909841645     -2.34067857360893     -2.62331604581582
  H   7.23611357423461     -4.46477186337827     -2.50509170744566
  H   6.03227769182160     -6.67258531589083     -2.48299550111897
  H   3.53084578177005     -6.72559878225138     -2.53640637023656
  H   1.38043746820636     -5.56121630070510     -2.58407615518819
  H   4.54493210457863     -2.27348149129497     -5.03762037861455
  H   6.52283150965212      2.33547476542122     -5.13868677392352
  H   5.26599830563750      2.94329788530961     -3.13157906524982
  H   -2.88084552362911     -5.61407487461046      2.38105425980673
  H   -2.64811572649233     -8.05901405992323      2.03731666123991
  H   -0.37379082301056     -9.10171980500515      1.78486556806457
  H   1.66852033811958     -7.65553612711031      1.82534572085791
  H   2.70701957354423     -5.45571877463092      2.01044544478664
  H   -1.42184667572888     -4.92627536562039      4.82683139243228
  H   -2.76952509407188     -5.53970770321099      6.80958281144504
  H   -5.01600037883486     -4.48085281882852      7.20787118755043
  H   -5.86411930648743     -2.73748214593374      5.62490618878349
  H   -5.55699997555088     -1.33477918496630      3.65098375201267
  H   7.05797079154858      0.69453299290774     -6.95104095126351
  H   6.02439791314751     -1.59798183025718     -6.90315766577058
  F   -1.67682128365385      0.18059973948755     -3.46173847047972
  F   -2.46365582948223      2.16508706595218     -3.93148044373482
  F   -0.44347680026583      1.61662724663133     -4.55572515537063
  H   0.96439270637288      2.02000167879318      4.79895229436275
  C   -2.16280457528831      6.09554014725764      1.40391821666521
  C   -2.63203241848067      7.20474003302469      0.50706919400637
  H   -1.94611504545494      8.07464089166520      0.57918589442926
  H   -3.63595534395567      7.55837129156719      0.82159602656469
  H   -2.68792228197367      6.88767410668594     -0.55164653903992
  C   -2.14730487170602      6.37402363884132      2.88989889972442
  C   -1.76605427922579      4.89786098910691      0.91378032683468
  C   -1.27391278957376      5.39236907187023      3.67661618202089
  H   -3.20038972677340      6.33426871879262      3.25319644485403
  H   -1.81228770534608      7.41869104148639      3.06184212439445
  C   -1.58393965138053      3.94167758480276      3.26524708947217
  H   -1.44425937116863      5.50301625618412      4.76624826300287
  H   -0.20387789791316      5.62063120706403      3.49648374367901
  C   -1.27572445025980      3.77179321054725      1.77183326107234
  H   -2.68115002927167      3.80381678339300      3.36105892401268
  C   -0.91285212749919      2.88424833092086      4.12976105484998
  O   -1.94887863746091      2.52810466793158      1.34556080809833
  H   -0.18711678319420      3.60983383235109      1.59968087823079
  H   -1.74804437685816      4.72428505858283     -0.17608981501084
  C   -1.66889092606124      2.04693081515424      4.87051434990633
  C   0.59016738263874      2.79231375744315      4.10066959334300
  H   -2.76846486618602      2.10093079420841      4.85145907585157
  H   -1.20712584546786      1.27006967899998      5.50104026715309
  H   -1.38695799953622      1.63399440178987      1.66676177630133
  H   0.95393714780234      2.51009322278049      3.09032094103167
  H   1.07479259217124      3.75824551935580      4.34956476117467
  H   -1.92512981010816      2.38228343550433      0.32111225737288
