# Supplementary material for: Catalytic asymmetric synthesis of cannabinoids and menthol from neral
Source: Nature. 2023 Mar 1;615(7953):634–9. doi: 10.1038/s41586-023-05747-9 (PMC10033408; doi:10.1038/s41586-023-05747-9)
Supplement: Supplementary file 2 — XYZ coordinates. [file 41586_2023_5747_MOESM2_ESM.tar › xyz/C2_major.xyz]

172
Coordinates from ORCA-job FREQ
  C   -1.51921008207641     -3.60270503539501      0.75516295457506
  C   -1.86275854492962     -4.51902146759496     -0.38175870619130
  C   -2.42713162565280     -5.73835225654058     -0.22037255196633
  C   -2.84448725652227     -6.23523953305204      1.14659149550689
  C   -2.25377553920428     -5.42277606251575      2.30370884178901
  C   -2.33189988578028     -3.91059791043273      2.03429180978075
  C   -2.66118364125842     -6.66838423042691     -1.37714862862170
  C   -1.90244818747104     -3.03565774711952      3.20298833435895
  C   -2.60963666027637     -1.93351263978521      3.53717015269925
  O   -1.72898380780810     -2.22070248748583      0.37499593017598
  C   -0.64213153704374     -3.40853037291717      3.93680706886942
  O   0.44895027515540     -1.44573126563738      1.60498395540421
  P   0.93627034087627     -0.02612059664439      1.48239539516046
  O   2.54916801622917      0.10967870266939      1.12381483196059
  C   3.44981906791414     -0.16660619614383      2.15016821689892
  C   3.67275900522779      0.79605666526326      3.14039664894369
  C   4.58161415081224      0.47637489390411      4.21259763916340
  C   5.27433176315666     -0.79040737826877      4.19136118711404
  C   4.99070767453120     -1.73154802768258      3.16285122231361
  C   4.07022777529141     -1.45278170670558      2.16134909623177
  C   4.78903794517772      1.33714424061461      5.33192578580216
  C   5.67741251648764      0.99560132508888      6.34188621675351
  C   6.39907155649033     -0.22660371243439      6.29019536113940
  C   6.19148573629640     -1.10501998825047      5.23842874603078
  C   2.87356427346862      2.05292450082797      3.11999001451658
  C   1.48248136320559      1.94903106599736      3.05798988981618
  C   0.60677321600868      3.07395506765845      3.05530990367612
  C   1.17054727264614      4.34278151624721      3.08626600752837
  C   2.58225551597480      4.52129354998684      3.11015769161247
  C   3.45465974778769      3.37038332247447      3.12420466998708
  C   3.15341257454496      5.82842122235835      3.08887179391132
  C   4.52823749250040      6.00415821921556      3.06120126429585
  C   5.38575935456117      4.87222579624860      3.04478207337862
  C   4.86221482786279      3.58803043749769      3.07621647451629
  C   -0.85789227505687      2.84221331587744      3.01877782682853
  C   -1.66511291791540      3.33659752486370      1.99803298308886
  C   -3.07384417007988      3.11891900117276      1.94874392392782
  C   -3.68822941652479      2.34560295232829      3.00964843732550
  C   -2.85024342087927      1.81796993746955      4.03114163964765
  C   -1.48654240449970      2.06709788088176      4.03166114365434
  C   -3.90870143834791      3.62273613152533      0.91166256714074
  C   -5.28062379842702      3.41514531791566      0.92264771988894
  C   -5.87984920132070      2.67709749150811      1.97253502543346
  C   -5.09907815228177      2.15700367905688      2.99596071375581
  F   -7.19869421544865      2.47593386155399      1.95443317487695
  F   -5.70912456979252      1.46064138722769      3.96128619958909
  F   -3.39270720736950      4.30737171084359     -0.11720162366643
  F   -6.04734160077359      3.88306635248810     -0.06601233274036
  F   -1.08278104860257      4.03445057150363      1.00897687326755
  F   -0.74641963817439      1.56656668396535      5.02791214679641
  F   -3.36234126365658      1.06961564155204      5.01998366463908
  O   0.89496699098717      0.69200986450242      2.96490673037936
  C   3.63521853318520     -2.48628720344170      1.18541713309423
  C   3.87695820848444     -2.35323784973998     -0.20366219912374
  C   3.42297983907320     -3.27907904154399     -1.13103556000042
  C   2.63530536605491     -4.39004207090943     -0.71672734058844
  C   2.37003355886173     -4.55752150945187      0.69826231522206
  C   2.91280029539706     -3.59995558611768      1.60291198095920
  C   1.55708079606766     -5.65216835892593      1.11435277745797
  C   0.98257396912074     -6.51043331421692      0.18814980223554
  C   1.23249260380129     -6.33746655496069     -1.19561773835253
  C   2.05565570335676     -5.31034754614969     -1.63698003890943
  F   4.57905173558266     -1.29655156212541     -0.63102516164022
  F   3.72879211788576     -3.09715300231192     -2.42278084668531
  F   2.67028183847844     -3.74392094056809      2.91628252980589
  F   1.28621172874474     -5.86014724527650      2.41197735983191
  F   0.18175009457750     -7.50458263979496      0.58560346693307
  F   0.65529427214941     -7.16976439833663     -2.06589882363385
  F   2.26626892928574     -5.19302832567377     -2.95069952129865
  N   0.19949171058247      0.98748644106026      0.45070384130335
  P   -0.48126191732251      0.73499724719225     -0.93689941031758
  O   -1.98984366323502      1.36365461617042     -0.87955753367235
  C   -2.61569467093716      1.66663180603223     -2.09753304941615
  C   -2.18292094169077      2.77918591232602     -2.82427188285149
  C   -2.80313974900721      3.05053522801108     -4.09762091267254
  C   -3.89552601147733      2.21572947935900     -4.53484775697536
  C   -4.28292566037682      1.10048337955197     -3.74679703415089
  C   -3.64423575158960      0.78981291823450     -2.55047485751749
  C   -2.35087941699257      4.07870303559926     -4.97826609618814
  C   -2.98320047733199      4.30835627241608     -6.19193088648383
  C   -4.09556646775891      3.52109911845073     -6.59278773691218
  C   -4.53528624779332      2.48811214599983     -5.78119807395029
  C   -1.00779027479271      3.57241818062998     -2.36514827721858
  C   0.19899221040359      2.90639014345777     -2.14914274992720
  C   1.43712751416612      3.56361171304244     -1.88802061947327
  C   1.40253299986225      4.94693050366847     -1.73332585772629
  C   0.19013698342180      5.68091959834486     -1.84385275918552
  C   -1.03683107508187      4.99926570723298     -2.17977787391989
  C   0.17106250823613      7.09413680531067     -1.64379343023659
  C   -1.00876222506493      7.81168500500960     -1.76012053752070
  C   -2.21912359661355      7.13869171215450     -2.07776362173695
  C   -2.23340952378329      5.76698871458478     -2.28411376904167
  O   0.20494498488152      1.50667389760046     -2.19985307156308
  C   2.70029437011297      2.79441487586044     -1.81389693032084
  C   3.05898958814803      1.86659503442985     -2.79330357387206
  C   4.26554229081622      1.11146367897172     -2.74919775641738
  C   5.20377008298309      1.38241287163173     -1.67998430689174
  C   4.84354036217632      2.34422647104037     -0.69517271917061
  C   3.63163533965084      3.01403289929790     -0.76157577079180
  C   6.42955414222514      0.66067457003611     -1.64166730187860
  C   6.70784799609678     -0.31716074095645     -2.58795138897699
  C   5.77587723197524     -0.60859757162197     -3.61414379207228
  C   4.58440121081376      0.09935391222886     -3.70058816310731
  C   -4.00277512202739     -0.46651248882965     -1.84375093191059
  C   -4.52232930548870     -0.49743529658035     -0.55455446835687
  C   -5.01867108295678     -1.68432727716844      0.05866326561995
  C   -4.95763133754938     -2.91990581028355     -0.69387107615629
  C   -4.36187467481348     -2.89661516135725     -1.98538580120659
  C   -3.90677429148751     -1.70769829838134     -2.53368479429774
  C   -5.49933652431219     -4.10150800304848     -0.11610217727126
  C   -6.04385795525274     -4.09121695210329      1.16136615734424
  C   -6.08797168337754     -2.88848200255839      1.90957643364179
  C   -5.59234917571830     -1.71257289124195      1.36132716605670
  F   2.24207519262436      1.70161274468360     -3.84275197272995
  F   5.67197134077505      2.61177253115719      0.32578752781759
  F   3.33285753427937      3.90224421570978      0.19729090932093
  F   7.33168888193486      0.87846925729629     -0.67647750296423
  F   7.84697630705994     -1.01034290480872     -2.53323491183160
  F   6.06126973081906     -1.57091941955929     -4.49398581435586
  F   3.74755377962155     -0.20807477722041     -4.69505669241694
  F   -4.60789322989362      0.66254386493968      0.11613554413324
  F   -4.22818236806411     -4.02187563872562     -2.69912985661144
  F   -3.36013961498082     -1.73828338830179     -3.75730889706255
  F   -5.49263117145530     -5.26176179119659     -0.78287838146822
  F   -6.51536135303021     -5.21550203947447      1.70391898833194
  F   -6.59446659657659     -2.90372379060256      3.14197028852818
  F   -5.64719132997645     -0.60780254610407      2.11753366515853
  N   -0.64492723411064     -0.82954251088451     -1.53969621357707
  S   0.52201119151446     -1.55974291756430     -2.50864084737573
  O   1.83392758186626     -0.91588917657489     -2.32545298965993
  C   -0.07143377460235     -1.11331563937702     -4.28510147353975
  F   1.00857923847599     -0.84042247559399     -5.01182076236944
  O   0.33122295282911     -3.01280046814740     -2.37270042200574
  F   -0.70538759386892     -2.17264418079364     -4.78442419859670
  F   -0.88970320151951     -0.06063260406588     -4.27409697256224
  H   -3.17938910936357      5.25517091520932     -2.50471973935187
  H   -3.15692964176613      7.70946163018642     -2.15323503726717
  H   -1.01266644188737      8.90046175965566     -1.60102853011475
  H   1.11545245679919      7.60024370803833     -1.39086884937756
  H   2.33274152114886      5.49361118033376     -1.52307401684759
  H   -1.48450790699731      4.69037720919959     -4.69515465615019
  H   -5.37616247369657      1.84831172863283     -6.09025372593546
  H   -5.08950860576601      0.44795046225856     -4.11244741927612
  H   5.53504340587970      2.72159170285584      3.03395871859071
  H   6.47602778230777      5.01339719595672      2.99567945242647
  H   4.95668238784508      7.01752247370610      3.03899066157139
  H   2.47567677119707      6.69621288406014      3.08396463761549
  H   0.51976804435280      5.22970820064924      3.08144674758699
  H   4.22891328922683      2.27953134148825      5.39491492198560
  H   5.81826471962404      1.67678575711139      7.19471304384976
  H   7.10587816080676     -0.48156506829728      7.09404946219934
  H   6.72014658096504     -2.06993468751042      5.19915615106116
  H   5.48611947393634     -2.71356876058234      3.18615303833710
  H   -4.59160988868000      3.72093991583057     -7.55436423033245
  H   -2.61285926805590      5.10590016420497     -6.85357368821137
  H   -2.02162621342824     -7.57136185083540     -1.27634454664156
  H   -2.43229689807936     -6.18742905828488     -2.34703215415603
  H   -3.71390505257801     -7.01936169799936     -1.39659303562778
  H   -2.56254424908480     -7.30541480106181      1.24719982909951
  H   -3.95804793812889     -6.22508895781168      1.19249603583833
  H   -1.19212667557760     -5.71283142827496      2.44502248929678
  H   -2.77653732772807     -5.66473622752059      3.25190387440788
  H   -3.38092432477061     -3.64935708610849      1.78456739042131
  H   -0.43168199355568     -3.71037870610959      0.97907661408396
  H   -1.55214421090327     -4.18198268504885     -1.38424113598943
  H   -0.38316152616080     -2.64404309203194      4.69392125676539
  H   0.21876122109241     -3.50091488554488      3.24653271972621
  H   -0.74705772251806     -4.38762914096954      4.45048713934247
  H   -3.53689338207055     -1.65646771873270      3.01441130308708
  H   -2.28469116189071     -1.26782192068904      4.35299927572045
  H   -1.12481213893250     -1.74211048623176      1.01583450203098
  H   -1.13608700972921     -1.55188252504043     -0.84026078450914
