# Supplementary material for: Catalytic asymmetric synthesis of cannabinoids and menthol from neral
Source: Nature. 2023 Mar 1;615(7953):634–9. doi: 10.1038/s41586-023-05747-9 (PMC10033408; doi:10.1038/s41586-023-05747-9)
Supplement: Supplementary file 2 — XYZ coordinates. [file 41586_2023_5747_MOESM2_ESM.tar › xyz/C2_minor.xyz]

172
Coordinates from ORCA-job FREQ
  C   -0.88032598028912     -4.25093780952986      0.01817087099417
  C   -0.77565446033904     -4.54992761949150     -1.45283199724749
  C   0.21852545394717     -5.26889636654353     -2.01763322565836
  C   1.34343119511469     -5.81217897267934     -1.17447634359101
  C   0.98914822220018     -5.91093053814113      0.30909033271019
  C   0.37525537679811     -4.59654467109464      0.83278073965201
  C   0.30849282759747     -5.50794829407858     -3.49686302940676
  C   0.12656734936465     -4.66352495842325      2.33953214493055
  C   -0.94587909677888     -5.28989083114527      2.86991436412374
  O   -1.23700366129292     -2.84136415519262      0.16637113383251
  C   1.19524993058586     -4.04595984878735      3.19701880747469
  C   -4.25138566803453     -3.89462594159764      0.83389054376342
  C   -4.37763672780051     -2.50541376668840      1.21967062781972
  C   -4.36376116105252     -1.51399437024907      0.19525475977627
  C   -4.15614734808169     -1.81171420559716     -1.15072867729859
  C   -4.04003250273456     -3.18854383254557     -1.49149929690029
  C   -4.11264762282038     -4.19862196766202     -0.54815501549711
  C   -4.22945437447376     -4.88934674553318      1.84917606383927
  C   -4.29803987437238     -4.54524643966258      3.19277824715791
  C   -4.43535678261843     -3.18834644510308      3.57458175190324
  C   -4.48176803685411     -2.19365519360698      2.60524015980822
  C   -4.08356430433702     -0.77989411253693     -2.20971997115686
  C   -3.24759395819519      0.37451874332771     -2.08679865790338
  C   -3.20127500943356      1.37901489795294     -3.05940985831380
  C   -3.87959758147987      1.15374027085528     -4.31195237202886
  C   -4.71814021634853     -0.00836754697528     -4.45651519587337
  C   -4.82238610812635     -0.92832365450552     -3.38162729471151
  C   -3.72578954549200      2.02080352363203     -5.43440959444250
  C   -4.39945634879380      1.77317642478192     -6.62197924308022
  C   -5.26478306680185      0.65289419243721     -6.74576748000126
  C   -5.41554797320201     -0.22365701579746     -5.68327939068741
  C   -2.48014916541535      2.65476935984399     -2.80778569387849
  C   -1.14130223158010      2.63549288681653     -2.42551899740631
  C   -0.36580339800336      3.80838329851639     -2.19518618731374
  C   -1.00311455905421      5.03686792148221     -2.33718479820562
  C   -2.37809798603066      5.13028179499990     -2.68383817949595
  C   -3.14419493391297      3.92991728062499     -2.91536464308209
  C   -3.02213330843976      6.39955923422245     -2.78367039512327
  C   -4.37355969079711      6.48929766587487     -3.07703319388023
  C   -5.13623931169919      5.30682466403093     -3.26721558170823
  C   -4.53759404449830      4.05831348108122     -3.18944758636116
  O   -0.51457892820624      1.39491008889268     -2.27753124695038
  P   -0.85293185692998      0.50315866312463     -0.95871084836728
  O   -2.48945603417093      0.50022348057357     -0.91428886998788
  C   1.06108586223771      3.70743562530314     -1.81444573809542
  C   1.97615028248190      2.97435966122560     -2.56938363267452
  C   3.35413153889965      2.86199122973921     -2.22969694409877
  C   3.83259439860784      3.58368679056804     -1.06845586934794
  C   2.90173230009929      4.36575528733927     -0.32894050190596
  C   1.56100934677821      4.40138959452747     -0.67883434776898
  C   5.20999028741314      3.49344050794172     -0.72251302233095
  C   6.08628148929555      2.73516434357207     -1.48830613244713
  C   5.61939472858769      2.02702279430690     -2.62310546951752
  C   4.27874673111938      2.07977985378189     -2.97958898805542
  F   1.54106493277669      2.38072307712481     -3.68862435962199
  F   3.30472316224408      5.09122123358992      0.72245993350873
  F   0.72341972874312      5.13598533092613      0.06788693419690
  F   5.69396127619143      4.11987661338779      0.35887066091618
  F   7.37539777533066      2.64333237379810     -1.15383908142743
  F   6.48075545713561      1.28214757751766     -3.31940596082465
  F   3.88352810110899      1.36145510794360     -4.03474382686596
  F   -4.57749521291833     -0.23387703846792      0.53845757204115
  F   -3.96637084913931     -5.46689465902632     -0.95835305832817
  F   -3.81680791411890     -3.53587679620528     -2.77063273697890
  F   -4.06791033967969     -6.18427378817729      1.54016096226589
  F   -4.20577339194796     -5.48184829295719      4.13640768761205
  F   -4.50448867965750     -2.88081211016256      4.86968397165686
  F   -4.60316936863107     -0.92954013745142      3.01950620038809
  N   -0.29631077573007      1.08594199461717      0.39307978469531
  P   0.45843399798135      0.25578981071132      1.57628344756616
  O   0.20255221531788     -1.22149095882600      1.74718168646967
  O   0.11412217767590      1.02610912157409      2.99477334651768
  C   0.54348873207753      2.34050857204064      3.14968687803015
  C   -0.43271370986836      3.37696559948262      3.07005393863256
  C   -0.00596458598980      4.69423601196462      3.17986939305575
  C   1.36661489083861      5.01700920990070      3.36251211106135
  C   2.34132839026408      3.95851562481201      3.46613640795117
  C   1.89384359241007      2.59052443396183      3.38466235730637
  C   1.79848283506314      6.37426317164149      3.43693943001758
  C   3.13957220261274      6.68533130101019      3.59685071610164
  C   4.10316591981467      5.64500224845035      3.67118053242777
  C   3.71543729503547      4.31492191738244      3.60296586061403
  C   -1.86171927606601      3.02813592884264      2.89887348997621
  C   -2.61065279314181      3.48002218257735      1.81794135901866
  C   -3.98553736548334      3.14934592115032      1.64109076170803
  C   -4.61785443880284      2.28072704932316      2.61270037577029
  C   -3.85484261456441      1.85960490680749      3.73846944210107
  C   -2.52144380194607      2.21996383809418      3.86348542308595
  C   -4.76454868561689      3.64084821531539      0.55549825833980
  C   -6.06866008096130      3.21019065570798      0.35450967255999
  C   -6.67125153348015      2.32060423271091      1.27976179799863
  C   -5.96938567434441      1.88687582859556      2.39793790839735
  F   -7.92804009891965      1.92241202468728      1.07027289911775
  F   -6.59518409141802      1.07390187523829      3.25618152720536
  F   -4.25901175678959      4.54404031188245     -0.28968213526179
  F   -6.78145968768738      3.64739815736602     -0.68888074781902
  F   -1.99921050395334      4.23036940866273      0.88713387762756
  F   -1.84115352145907      1.81112435510317      4.94088434179151
  F   -4.41242307559669      1.12522788973587      4.70918696555758
  C   2.84210268868688      1.45207375289636      3.49222889832663
  C   2.94493006713430      0.53868486668831      2.43799220466683
  C   3.96542092321909     -0.46567476961647      2.40399392306752
  C   4.80662952624370     -0.58991158805561      3.50636214286993
  C   4.66184025642030      0.22926681817230      4.65697147056385
  C   3.66334058176505      1.26815300954512      4.66045160749930
  C   3.50339328173531      2.05001779006445      5.84311883890030
  C   4.31062744546948      1.83661947951372      6.95155631879838
  C   5.31926234431123      0.83568096210493      6.93283897641726
  C   5.48680584270025      0.04501204206588      5.80688651617553
  O   2.06544900216823      0.63543701468405      1.36588511317963
  C   4.17112889245049     -1.32640001472517      1.21489767634156
  C   4.37235250078909     -0.75372909019922     -0.06947637977094
  C   4.62077015341039     -1.52521346967107     -1.19381784015467
  C   4.66896900683278     -2.94330006580415     -1.10853160721570
  C   4.50329154423646     -3.55998549282367      0.19151307900087
  C   4.28529172752549     -2.71136454744727      1.31396658437912
  C   4.54736819560986     -4.98139112772465      0.28369455035280
  C   4.70173884647532     -5.76679231486291     -0.84994067507785
  C   4.84139319737052     -5.16228854407497     -2.12454425443728
  C   4.81724093742663     -3.77903925737055     -2.25137586289558
  F   4.35865916751015      0.57822899579264     -0.18611594697808
  F   4.80305357589452     -0.91134742833036     -2.37141069543413
  F   4.17562194918310     -3.27394959136342      2.53001450964230
  F   4.36980477531973     -5.60727471503899      1.45686924351870
  F   4.66462012965036     -7.09883333510890     -0.76503216570660
  F   4.94920578953556     -5.94319853562324     -3.20126433597773
  F   4.92466813980882     -3.25733353098885     -3.47854235971629
  N   -0.37521682835935     -1.03940411403164     -1.43931946554055
  S   1.21284850411444     -1.27459331509633     -1.93225501890939
  O   1.98098400914319     -0.02373459314716     -1.79273285871141
  C   1.00039937803903     -1.55612531333940     -3.79543982887926
  F   -0.04531144350870     -2.35659337150548     -4.02136833618322
  O   1.69776987889905     -2.54978524238703     -1.38200779978879
  F   0.81455304849390     -0.38755279945320     -4.40377531302369
  F   2.11865738616703     -2.13595191989885     -4.24326263070213
  H   -5.15043835526821      3.15527549218138     -3.30703667633873
  H   -6.21685381218865      5.37896827848437     -3.46138238207538
  H   -4.86093315348308      7.47342724119400     -3.14598865493491
  H   -2.42267827163607      7.30649677800173     -2.61018808555643
  H   -0.43567483468198      5.96362861087295     -2.16960966187819
  H   -3.05242105259865      2.88490193465250     -5.35618751189776
  H   -6.06304157107562     -1.10960387655786     -5.77107001298275
  H   -5.48873598463115     -1.79505702203018     -3.49430867761026
  H   4.47592178990147      3.52329403569457      3.63036568666051
  H   5.17048709047348      5.89538437874312      3.76685538165657
  H   3.46177707558724      7.73614238472803      3.65105849311318
  H   1.04204573275564      7.17029972388508      3.35788560576676
  H   -0.74210893720064      5.50932997847328      3.12053754310695
  H   2.71986859385648      2.81952594842676      5.87324459950030
  H   4.16377599671869      2.44549506743551      7.85647509313622
  H   5.95605170471005      0.68274308340030      7.81709156095731
  H   6.25186429822171     -0.74637661149530      5.78328194404519
  H   5.60384451883872     -1.34681889374292      3.49324237084600
  H   -5.79988223814207      0.47548475590553     -7.69067560056536
  H   -4.25720770983309      2.44941460868477     -7.47835666406911
  H   -0.53019756072518     -5.04438157099911     -4.05011943771862
  H   0.32882820079855     -6.59557407487916     -3.72504627550581
  H   1.26035566710973     -5.09045910429198     -3.89357310881477
  H   2.20485141894891     -5.12386718820709     -1.31480502556194
  H   1.67967248302975     -6.79724326837074     -1.56354696848238
  H   1.88962359397803     -6.16094929431480      0.90549677045554
  H   0.26116007420588     -6.73526101022439      0.47124768633874
  H   1.10969745818431     -3.78733943061565      0.63243486424682
  H   -1.73866052509853     -4.82340377853553      0.43219204035681
  H   -1.58023535744551     -4.14678880361935     -2.08806883676401
  H   2.18391688146320     -4.49653541376430      2.97347481672508
  H   0.98776905178390     -4.17516622203807      4.27689191905040
  H   1.28511997408658     -2.96214175856691      2.97334619738936
  H   -1.71290499416028     -5.77862263864046      2.25048404483527
  H   -1.08425549100420     -5.35444219967085      3.96106368878812
  H   -0.78626759091132     -2.43106359556684      0.96047981834362
  H   -0.77515084068705     -1.90930791924474     -0.81054712900443
