# Supplementary material for: Catalytic asymmetric synthesis of cannabinoids and menthol from neral
Source: Nature. 2023 Mar 1;615(7953):634–9. doi: 10.1038/s41586-023-05747-9 (PMC10033408; doi:10.1038/s41586-023-05747-9)
Supplement: Supplementary file 2 — XYZ coordinates. [file 41586_2023_5747_MOESM2_ESM.tar › xyz/Covalent_adduct_major.xyz]

172
Coordinates from ORCA-job FREQ
  C   -4.89409662562892      3.51078833608691      1.47265529986110
  C   -4.94009702770711      2.15051923360399      1.05480272005655
  C   -5.23531050475689      1.86122846267897     -0.33333407112729
  C   -5.43018604209523      2.94526402938964     -1.23176656056438
  C   -5.33534534397519      4.25929580921638     -0.79628403674955
  C   -5.08831425348744      4.54428887427871      0.56772208431376
  C   -5.20427580684383      0.50596504690826     -0.76251575984383
  C   -4.78585904097771     -0.49506194136665      0.09643217665876
  C   -4.41668228544528     -0.23604116173125      1.44025270405572
  C   -4.54168505779870      1.07301696900535      1.89765551220775
  C   -3.90047931586509     -1.33167695231548      2.29504928677928
  C   -2.71742980056784     -2.04109165643485      1.92286288966666
  C   -2.19698090052777     -3.10152949571286      2.66682571670524
  C   -2.83684634419009     -3.43449893937578      3.91833089135265
  C   -4.03296276408549     -2.72679687421696      4.30664818781098
  C   -4.54316637941632     -1.69683893333492      3.47067390357188
  C   -2.30516178557331     -4.40076869776234      4.82378433491466
  C   -2.94512957334171     -4.68629630240866      6.02185946184081
  C   -4.14787088792061     -4.02127307349742      6.37901294572585
  C   -4.67518366176829     -3.05434852502201      5.53794261881280
  C   -0.95152787735247     -3.79937992753883      2.24002341031443
  C   0.20927250942054     -3.05120622942278      2.04567627266999
  C   1.50078114432855     -3.62859376634983      1.85499045608815
  C   1.57622165505390     -5.01417524221639      1.75132845567813
  C   0.41349536321632     -5.83003685927808      1.82413393042223
  C   -0.87377709777430     -5.22653103466012      2.07148254911067
  C   0.49742482704927     -7.24456388233740      1.65599775161761
  C   -0.63990591325467     -8.03548427632891      1.70786985813811
  C   -1.91039437804305     -7.43737075924501      1.92435668980442
  C   -2.02468866605227     -6.06634563032898      2.10444938780068
  O   0.12950640187285     -1.66683653924815      2.09708034601974
  P   -0.64262153501728     -0.81687621896724      0.93281961334794
  O   -2.05649621560283     -1.63381234234267      0.75439197990915
  C   2.69815140232472     -2.75761693204978      1.80531585924863
  C   2.93686389167871     -1.78260967597334      2.77605458919112
  C   4.05223864255269     -0.89884092476371      2.73888105418406
  C   5.03980706305626     -1.08732194118890      1.69806439010294
  C   4.82004354802736     -2.11696066408980      0.74054719845481
  C   3.67831944399823     -2.90287128645782      0.78532376356791
  C   6.17424908783152     -0.22927955896272      1.66512574481993
  C   6.31768579370567      0.79377185924143      2.59338218448244
  C   5.33677781887174      0.99775579369879      3.59476752923179
  C   4.22703493344481      0.16678023610364      3.66833909855057
  F   2.09279206572989     -1.69357960133531      3.81070547704455
  F   5.71330482812076     -2.33516414301096     -0.23700306082889
  F   3.50339779049799     -3.83697950858368     -0.16366279420570
  F   7.11731132088693     -0.36504441447185      0.72271411620771
  F   7.37223399350716      1.61123876534451      2.54450360285937
  F   5.48834856752537      2.00890699184803      4.45241069134228
  F   3.32533984397622      0.41040605603606      4.62252445898281
  F   -4.19890198227880      1.33404749219887      3.16792313702800
  F   -5.51310911686606      0.17440029906059     -2.03104014058431
  F   -4.72056343486574     -1.75735451077870     -0.35294283589447
  F   -5.61439426202512      2.72792952525328     -2.54439323090523
  F   -5.44530576558378      5.26999622796337     -1.66371565035320
  F   -4.98294432708898      5.81822604207321      0.95693074767400
  F   -4.59723431405895      3.83780203711332      2.73498960295857
  N   0.08590993636560     -0.98452127013411     -0.48250294766436
  P   0.71153095521292     -0.02829034943213     -1.56614642915406
  O   0.06040227102424      1.36687190791302     -1.92932670706935
  O   0.82968796923477     -0.80011643966199     -3.00024372911807
  C   1.71862358815373     -1.87638264822212     -3.07175761791905
  C   1.16472043791966     -3.18943099364728     -3.05796499074472
  C   2.04589459231227     -4.26160736443467     -3.11167327264390
  C   3.45306202738688     -4.05993665734270     -3.16909417999353
  C   3.99305466217166     -2.72017214188393     -3.17009177900881
  C   3.08222874339666     -1.60271046197516     -3.15079776883494
  C   4.34640420486070     -5.17137825534727     -3.19084571734510
  C   5.71903402209374     -4.97982101133038     -3.19966181733463
  C   6.25012048818211     -3.66348759071709     -3.16960803272054
  C   5.40880908617492     -2.56053137718127     -3.15504201921923
  C   -0.30470664520643     -3.34691035035733     -2.94460317640992
  C   -1.17432156394046     -2.75224485975248     -3.85496123736338
  C   -2.58974036123688     -2.76292203944344     -3.70330083015262
  C   -3.14889603735190     -3.50301764624061     -2.59045524775450
  C   -2.25522288953853     -4.11896589668084     -1.66904986392797
  C   -0.88181503146336     -4.04066647684290     -1.84827774703465
  C   -3.47322424899341     -2.05108827593188     -4.56604592955730
  C   -4.84593823362246     -2.07647304075099     -4.35998796864120
  C   -5.39396160275763     -2.83920879776710     -3.29855864663432
  C   -4.56348966256207     -3.55047738028744     -2.44320526740683
  F   -6.71544466695680     -2.84932848723213     -3.12446967948946
  F   -5.12901907121293     -4.24374725594402     -1.45020152529362
  F   -3.00122883700685     -1.29838244934666     -5.56843774924065
  F   -5.66552634780221     -1.37872308043413     -5.14788591196909
  F   -0.64292813977606     -2.11316373161136     -4.91144734603069
  F   -0.07522586995811     -4.60254291006783     -0.93891457617990
  F   -2.72641302360000     -4.76008323162163     -0.59098999413542
  C   3.53497626827737     -0.18272171133640     -3.19009425409208
  C   3.13418858398953      0.71675507563207     -2.19685897461291
  C   3.56287791102341      2.07708485927199     -2.14832068334808
  C   4.39724605298013      2.53354205490574     -3.16206986997699
  C   4.78426651366296      1.69430241126285     -4.24207836846120
  C   4.33756996966503      0.32268501597003     -4.27703043368108
  C   4.66786592933798     -0.46523964068795     -5.41969548390152
  C   5.43801694253980      0.05814567084418     -6.44872058854842
  C   5.91738274140600      1.39387868376351     -6.38900778595980
  C   5.58923255489391      2.19662068108449     -5.30805091744233
  O   2.26513745253562      0.28706335775732     -1.18232771959714
  C   3.11938827155966      2.97273149693425     -1.05095981828879
  C   3.40317317600969      2.66214026591631      0.30554441342666
  C   3.01887305767915      3.48889912952234      1.34869592957386
  C   2.28381668233946      4.68054470037841      1.09762207262183
  C   1.98969981106414      5.03753796998597     -0.27583241571968
  C   2.44696646419349      4.16502167311832     -1.30492803498060
  C   1.26770830055662      6.24042136010615     -0.52858068688046
  C   0.83296794238214      7.04345788692715      0.51606828925572
  C   1.09403196917229      6.67607004133492      1.85918306294242
  C   1.80333158940871      5.51637722874285      2.14416214713449
  F   4.09180980556677      1.54694005464412      0.57604667716710
  F   3.35951854610322      3.15303948650775      2.59821218634494
  F   2.19962375841478      4.49220675468223     -2.58823691002314
  F   0.97310231337961      6.62366476169872     -1.77840436961413
  F   0.15488941381549      8.16922873082290      0.27539550087679
  F   0.64509723887558      7.45885710149703      2.84166936944449
  F   2.01958078046433      5.21026431931944      3.42631570327333
  N   -0.94014680009778      0.65387781136507      1.53652318229082
  S   0.20415099226756      1.49943590985030      2.33888169730445
  O   1.56953942985373      0.94936979811495      2.15646537892467
  C   -0.26559493917148      1.19687550464505      4.14744467441584
  F   0.63483875474855      1.80824695100817      4.92540051134685
  O   -0.04269952336880      2.94423131993698      2.14113954802268
  F   -1.47942215244688      1.71338074606141      4.37337290594979
  F   -0.28273286981458     -0.10959483160388      4.42741881598156
  H   -0.48371132873462      3.14079366185235     -0.49249617128600
  C   -1.54778170223643      3.31648243074287     -0.76998451785630
  C   -1.90209211707823      4.74725756051764     -0.43505054242180
  C   -2.12238803803260      5.73624214085890     -1.32920446396275
  C   -1.93161641461739      5.47999096984566     -2.80473381088009
  C   -1.15941970941396      4.18986957275180     -3.09544747748390
  C   -1.72395790301054      3.01937016541109     -2.27759657700207
  H   -2.82255813056219      2.99589994878887     -2.45615382690431
  C   -2.58877996725456      7.10819742381663     -0.93137809875518
  H   -3.01318890201248     -5.61052540054715      2.25356380091626
  H   -2.81345027534990     -8.06601979444011      1.94238329250477
  H   -0.56340948486777     -9.12472737704140      1.57157919153989
  H   1.48632805458902     -7.69336434052241      1.47468020307733
  H   2.55338571499663     -5.49668530476978      1.60564343395488
  H   -1.36777108495596     -4.91432233332270      4.57338924840788
  H   -5.59308971063398     -2.51128763315293      5.81085794910205
  H   -5.46002788730502     -1.16881294139421      3.77099329746376
  H   5.83384343587379     -1.54964437204201     -3.10098177975806
  H   7.34015943208353     -3.51530348449352     -3.14498355475529
  H   6.39879688717405     -5.84496580382497     -3.21354671209299
  H   3.92007747887613     -6.18634801694097     -3.19120268258586
  H   1.65495322432599     -5.28959236555023     -3.10076496053493
  H   4.29488641709079     -1.49590692564855     -5.48754803706496
  H   5.67393919064545     -0.56772980718428     -7.32257475215632
  H   6.53406734135221      1.79249446790150     -7.20843717596674
  H   5.93213848902427      3.24151116090612     -5.25832289254240
  H   4.75320927735655      3.57390859242041     -3.14242576065110
  H   -4.64789159408940     -4.26299768826395      7.32888210367073
  H   -2.50974000719696     -5.43126510778838      6.70489366542508
  H   -3.58440930316862      7.31874039244249     -1.37836101205872
  H   -1.89435677665006      7.88904382098303     -1.30566285419271
  H   -2.67607717436423      7.21289636418562      0.16664350325981
  H   -1.40842424051595      6.34715189240275     -3.26236611393396
  H   -2.93486161993411      5.44888964693038     -3.29227849618206
  H   -0.08749728216141      4.33338346838439     -2.85322086492020
  H   -1.21356093195902      3.97695384695845     -4.17975287250624
  C   -1.24334128765947      1.60103050627976     -2.69871565355699
  O   -2.38403186126006      2.46794472857414      0.00963046123769
  H   -2.02877807133814      4.93449228535740      0.64513087212636
  H   -1.83407688302346      1.89224931498885      0.59657793588991
  C   -2.25470922693315      0.53211799108581     -2.30058754381730
  C   -0.88595023580123      1.48468825535689     -4.17693656487524
  H   -3.17609407679835      0.68432243005327     -2.89348379365942
  H   -1.88569232201469     -0.48704880384800     -2.52032172285230
  H   -2.51849678378029      0.62645295139309     -1.23474590425864
  H   -0.68791385297876      0.43302844711113     -4.45131900416307
  H   -1.74330954593913      1.83810330838831     -4.78315137806632
  H   0.00064645663233      2.09484102381793     -4.43129997018059
