# Supplementary material for: Catalytic asymmetric synthesis of cannabinoids and menthol from neral
Source: Nature. 2023 Mar 1;615(7953):634–9. doi: 10.1038/s41586-023-05747-9 (PMC10033408; doi:10.1038/s41586-023-05747-9)
Supplement: Supplementary file 2 — XYZ coordinates. [file 41586_2023_5747_MOESM2_ESM.tar › xyz/Covalent_adduct_minor.xyz]

172
Coordinates from ORCA-job FREQ
  C   6.11527431857980      1.19296821586626      3.22299896134458
  C   5.97152942427839      0.19659077519217      2.26722003420815
  C   4.85887888295775     -0.69018216784537      2.29613511082507
  C   3.91803868405329     -0.58676608646458      3.39261566308846
  C   4.09175579634952      0.45380779094996      4.35109993667477
  C   5.16299915497895      1.33192633136881      4.26383367470293
  C   2.85175566621020     -1.52709009398873      3.44664167580985
  C   2.61036704863572     -2.46747100249319      2.44849973711235
  C   3.52290727281709     -2.51306629331476      1.36270215669200
  C   4.61294755118956     -1.65813404800916      1.28138434571896
  C   1.41845262486848     -3.34630191107902      2.49029072635101
  C   0.12693835079949     -2.75111185029123      2.58545233919761
  C   -1.05799012877089     -3.47634426339495      2.67710346538700
  C   -0.98109214965541     -4.91213054225624      2.58010768516931
  C   0.31707027957232     -5.53564606816556      2.47248575205440
  C   1.49121588839886     -4.73264827106797      2.43881192858683
  C   0.40179938186709     -6.95605389287913      2.37269382724154
  C   -0.74321073357182     -7.73725010091387      2.35800963716391
  C   -2.02100928088397     -7.12170919478064      2.43084661349981
  C   -2.13751291421587     -5.74337651919356      2.53963148990414
  O   0.06034110328450     -1.36068598062457      2.62661999647589
  P   -0.49324773304744     -0.54601438710992      1.31883879699950
  N   0.54305175705812     -0.67322030555652      0.14392741314116
  P   1.12842256067776      0.02187534677989     -1.16619915174115
  N   0.63144611365516      1.44501224374732     -1.72163638870502
  S   -0.89452477489236      1.92757213194120     -1.80298239922640
  C   -1.47145029674032      1.39272593846613     -3.52060701252273
  C   -2.34128407024865     -2.74417763263759      2.86395260774388
  C   -2.72183919554502     -1.73428147663405      1.97565127050470
  C   -3.97333493896961     -1.05108201867216      2.05733100414222
  C   -4.81672826395944     -1.35882174476420      3.11831782920548
  C   -4.44829162082532     -2.30512689163361      4.11284385824887
  C   -3.19327908367717     -3.00764496618246      3.99831952914297
  C   -5.29744737512338     -2.56362272508146      5.23019203128163
  C   -4.91706890432410     -3.45629657120497      6.21973577661120
  C   -3.66227510747976     -4.11584324321160      6.13168825972125
  C   -2.82144557617334     -3.89831638463597      5.04914346452277
  F   3.30915441530453     -3.39130974041459      0.37485338567283
  F   5.41590570332606     -1.74068606929559      0.21173360839180
  F   2.02883022067152     -1.50655058651548      4.50975883414142
  O   -1.85370096971139     -1.36294538549652      0.93471053204354
  C   -4.36905598735072     -0.07282796912212      1.01666709520301
  C   -4.41712565198343     -0.46643639117372     -0.34500645433348
  C   -4.76603439822283      0.40371992720266     -1.36144779601840
  C   -5.08721029997152      1.75963452494859     -1.07184230082465
  C   -5.07620499970526      2.18909382614191      0.31172265636030
  C   -4.71814472456176      1.24084369171037      1.31387395394386
  C   -5.31997718843250      3.56130410663203      0.60512586589347
  C   -5.57833007186005      4.47249850259838     -0.40886305016634
  C   -5.61481523979881      4.04672424574309     -1.76003102103988
  C   -5.38282371246993      2.71599234856846     -2.08421722634163
  F   -4.11387573536855     -1.73684171019028     -0.65130607878873
  F   -4.76529996357651     -0.05257452998309     -2.62535486206314
  F   -4.68826762385000      1.62763634005143      2.59874568462569
  F   -5.43360206517086      2.36231194870624     -3.37479849211553
  F   -5.27537965573611      4.01993818548385      1.85835729333111
  F   -5.77715014658023      5.76452675240071     -0.13044521321975
  F   -5.87480555785503      4.94269866321831     -2.71448411785727
  F   6.88509025370818      0.11991924281744      1.29449460860588
  F   3.20328126461230      0.63790224251726      5.33750768996710
  F   5.30571443404405      2.32273355270703      5.14530953739221
  F   7.13671516264068      2.04750275166493      3.16315585087184
  O   -0.96625832695078      3.39942580455141     -1.80644595261417
  O   -1.79830896042345      1.14942226568486     -0.89110782917221
  O   1.08544972914400     -1.01344200602341     -2.44817825994082
  C   1.90517407764054     -2.13685029503081     -2.47745406736958
  C   3.28298683176616     -1.97938984366550     -2.64328234046888
  C   4.11692032688231     -3.14927999715016     -2.56701036622857
  C   3.49648798847451     -4.44410683161633     -2.42290695002739
  C   2.07883471650915     -4.54304861199790     -2.36114980906718
  C   1.27249254843362     -3.41128884317204     -2.38770257553838
  C   4.31982866723196     -5.60596008948860     -2.33875345672652
  C   5.70177811793199     -5.50157616263806     -2.37404853845883
  C   6.31334634158587     -4.22410309700584     -2.48626393744239
  C   5.54037125029245     -3.07578895523990     -2.58128842372636
  C   3.81702747916338     -0.61758579643990     -2.91558149751000
  C   3.51535807290878      0.42811345215483     -2.04480844422648
  C   3.90848032126796      1.78005479626992     -2.27721485419963
  C   4.63775253103100      2.06582677230724     -3.42227716034065
  C   4.96413931653065      1.04925926164294     -4.36327746544668
  C   4.53717344463335     -0.30980228442850     -4.12773821389763
  C   5.68146383098277      1.36152824075184     -5.55623820812923
  C   5.94669464879120      0.38432392766473     -6.50280170328151
  C   5.48652403819975     -0.94284186894811     -6.29533018739365
  C   4.79723032581679     -1.28172176002545     -5.13918149637923
  C   -0.20764581742027     -3.49761235685235     -2.38224534763830
  C   -0.96389975521576     -2.97785301173439     -3.43078062957175
  C   -2.38488004701651     -3.05707377626539     -3.48024339801090
  C   -3.06572123578505     -3.75100469561694     -2.40659419425317
  C   -2.28844340903801     -4.26158472357338     -1.32898042250692
  C   -0.90655182724595     -4.14091658806493     -1.32970761914922
  C   -4.48447783437562     -3.85637496137727     -2.45131331569206
  C   -5.20984540099858     -3.27751212511851     -3.48337178576107
  C   -4.54629172812478     -2.59044400565242     -4.53020239221657
  C   -3.16223108522661     -2.48521244140625     -4.53011220934770
  F   -0.31435187553040     -2.39014749894892     -4.44505395077288
  F   -2.88174088090379     -4.85844336552339     -0.28416421781626
  F   -0.20650073615596     -4.63228839034984     -0.29690909432039
  O   2.74774855768263      0.15745350259358     -0.90289339561097
  C   3.52669102496660      2.82449807458203     -1.29551294321654
  C   2.61782881518515      3.83809533512825     -1.58393655110368
  C   2.18075818825738      4.77944933082962     -0.60401915873043
  C   2.74449808863943      4.69230177321717      0.72963624092763
  C   3.69523456147686      3.66944051318002      1.00174979359219
  C   4.05941460682417      2.76975209364489      0.01552428403557
  C   2.30839526330208      5.61719783725646      1.71725948891371
  C   1.34953691660386      6.57619425710168      1.42652540702938
  C   0.78164894411236      6.65240897316169      0.13179935767014
  C   1.19804693282127      5.78038345485621     -0.86716200206911
  F   2.11458291423133      3.90691547066048     -2.81993411056757
  F   4.23440525150152      3.54006674761341      2.22827600967517
  F   4.94903166723788      1.80750828006081      0.29888306141734
  F   0.64643678355075      5.90589856824590     -2.07443210079413
  F   -0.15979163883697      7.56684051948202     -0.10880094981749
  F   0.93666302809822      7.41953601170478      2.37429434300826
  F   2.78247137123744      5.55999902571699      2.97203796694877
  F   -5.15937632921620     -4.48238068895109     -1.47992246414968
  F   -2.58268516734971     -1.82875825544133     -5.54054851880526
  F   -5.27186062459779     -2.04271251329792     -5.50674640784591
  F   -6.54183122101390     -3.35456552273410     -3.50355585032008
  O   -0.94990670650578      0.84666866963080      1.92471399855996
  H   6.02392056679219     -2.09138800323470     -2.64685319459850
  H   7.41084747976822     -4.14311806943140     -2.48948467421122
  H   6.32731259717847     -6.40416543252097     -2.30397126946445
  H   3.83270240720633     -6.58799938220894     -2.23614266817907
  H   1.61550195329570     -5.53841920786307     -2.29193056587014
  H   4.43644722773543     -2.30963545979201     -5.00257289259903
  H   6.00919093412759      2.40064796718420     -5.71376371253183
  H   4.95828007093230      3.09993133836874     -3.61713573010827
  H   -3.13191229508520     -5.27882863058618      2.57241136355600
  H   -2.92883068426540     -7.74232979448780      2.39125564999843
  H   -0.66582422648224     -8.83182788954221      2.27620227828448
  H   1.39820680197920     -7.41798694133532      2.29617202949709
  H   2.47209459070629     -5.22488020660327      2.36541730864813
  H   -1.84902061624391     -4.40647439415542      5.00390786519655
  H   -3.34890382099448     -4.80191206142884      6.93301192307902
  H   -5.57700108512451     -3.64470371735834      7.07978594258979
  H   -6.25672172654926     -2.02734575442568      5.29380891266955
  H   -5.79061543487657     -0.85408513527331      3.19679237535131
  H   6.49728434298669      0.63722685243076     -7.42129595323480
  H   5.67161623004345     -1.71065216494767     -7.06166535485752
  F   -1.54286056815582      0.05419306189550     -3.56862648193732
  F   -2.68602340775427      1.90766079277951     -3.74313612387417
  F   -0.62172303080737      1.82744896352612     -4.45282827379516
  H   1.74603105858110      0.94171210083688      2.34130143697800
  C   -1.73627087201890      5.90560894485353      2.67377378581936
  C   -2.26188081734076      7.31309031584951      2.65041553629508
  H   -1.47910032959388      8.03805172544168      2.95827318928522
  H   -3.10150676330012      7.42878449480334      3.37039463742917
  H   -2.62570431549493      7.59717553095692      1.64430761069267
  C   -1.22541594126473      5.37274353001120      3.99080151847856
  C   -1.71291426676286      5.12247604376639      1.57433358630441
  C   -0.34714384900074      4.13252025628491      3.81652530995608
  H   -2.09081268948750      5.14964181741250      4.65792926923142
  H   -0.64810852166106      6.16797150533564      4.51012535564208
  C   -1.02067940011917      3.07120732832383      2.92485525402524
  H   -0.09940373078662      3.71120386482790      4.81054190055865
  H   0.61547130944925      4.44257456190979      3.36249734808615
  C   -1.35381053166328      3.65786702698097      1.53126831872063
  H   -2.00931341353633      2.82012529597037      3.36744212763181
  C   -0.20216960829572      1.75271700000931      2.90648137331861
  O   -2.49356329954555      3.02110677736224      0.97392532325495
  H   -0.47862212753787      3.53312000803481      0.84638028311976
  H   -2.08093577517415      5.51208453772446      0.61015128963462
  C   -0.24951295959854      1.07585076771663      4.27317204676850
  C   1.21776299684388      1.91402142568029      2.37732095746446
  H   -1.29811739634847      0.87267183132417      4.56542787961460
  H   0.20035580228424      1.74783822828213      5.02782825498909
  H   0.32344637526845      0.13512398929526      4.28871815344446
  H   1.22023998126053      2.35075773171100      1.36087160770706
  H   1.80105829154318      2.57450643738468      3.04559018951833
  H   -2.20888160035769      2.23451898385845      0.45661388836364
