# Supplementary material for: Catalytic asymmetric synthesis of cannabinoids and menthol from neral
Source: Nature. 2023 Mar 1;615(7953):634–9. doi: 10.1038/s41586-023-05747-9 (PMC10033408; doi:10.1038/s41586-023-05747-9)
Supplement: Supplementary file 2 — XYZ coordinates. [file 41586_2023_5747_MOESM2_ESM.tar › xyz/TS_B_major_covadduct_major.xyz]

172
Coordinates from ORCA-job FREQ
  C   -4.79538423804587      3.44621310649579      1.45532731644251
  C   -4.78527234326371      2.09106400193773      1.01832811542963
  C   -5.08162628336524      1.80717947517287     -0.37107180558205
  C   -5.35198453347686      2.89364785721523     -1.24653797488506
  C   -5.33751090681254      4.20356388604485     -0.78895627416594
  C   -5.07927186840685      4.48065896014242      0.57473281905830
  C   -5.01513753192425      0.45817522091685     -0.81491277516198
  C   -4.62663377572142     -0.54928316088235      0.05237896061001
  C   -4.29551137651744     -0.30012814600171      1.40684951119663
  C   -4.39937385303405      1.01020120137974      1.86261111146778
  C   -3.85013570834235     -1.41260437785113      2.27856259899194
  C   -2.66057036663711     -2.13613515655493      1.96127437496565
  C   -2.19322213070344     -3.19831487176839      2.73904856893385
  C   -2.91210296632810     -3.53632230721240      3.94347287259339
  C   -4.12359974246008     -2.82127706701570      4.26476855293308
  C   -4.56678416054761     -1.77437077777190      3.41167018002339
  C   -2.44499085547921     -4.51673959964100      4.86930759101294
  C   -3.16120492056482     -4.81059776391783      6.02123615286913
  C   -4.37802936712991     -4.13778200837430      6.31065343903279
  C   -4.84361282018928     -3.15613116623049      5.45026678969156
  C   -0.91723236053171     -3.87523936255047      2.38176974282795
  C   0.22817566279117     -3.08981045145526      2.24625694710702
  C   1.52812140686431     -3.62842581656890      2.00877155858316
  C   1.63664919882664     -5.00824132461741      1.86143639837757
  C   0.49791811856983     -5.85762497092525      1.92131605731743
  C   -0.80604560650986     -5.29378693371592      2.17388399941084
  C   0.61905498905846     -7.26446093554335      1.71480361776437
  C   -0.49852790775265     -8.08452129039039      1.73147887804222
  C   -1.78629037035524     -7.52383113242665      1.94658530277481
  C   -1.93674344225670     -6.16160037191533      2.16319969655447
  O   0.09728290063042     -1.71106303791228      2.35364415704031
  P   -0.53302857626434     -0.90933639106677      1.06041054964452
  O   -1.94438359309204     -1.73941129562770      0.82852298540542
  C   2.70345133242838     -2.73211778619816      1.92083461303094
  C   2.97405954369788     -1.76709345488898      2.89114739553970
  C   4.09225046221001     -0.88817991337881      2.82606622971611
  C   5.05316405895890     -1.07962901597171      1.76100882293584
  C   4.77465686818925     -2.06618328716185      0.77440918760995
  C   3.63000012983681     -2.84466858895075      0.84754685694212
  C   6.21896348807351     -0.26464510523900      1.73511402067958
  C   6.40821673616058      0.73445736206907      2.68090420524185
  C   5.44067709633943      0.95949254182763      3.69069808264299
  C   4.30267446282811      0.16740266333794      3.75876811635860
  F   2.17165338829899     -1.69332860893343      3.96029171760060
  F   5.61049731857681     -2.24714734158129     -0.26018637587858
  F   3.39936781495145     -3.73793557892383     -0.12762756326372
  F   7.14714728561217     -0.41532276699398      0.78035462851190
  F   7.49196949203894      1.51406599637726      2.63839098004465
  F   5.62912869706686      1.95746128403362      4.55734376696576
  F   3.40841850222500      0.43474235726019      4.71567764780535
  F   -4.08416476156017      1.26432196268569      3.13921600358924
  F   -5.30770270067513      0.13458812599783     -2.08973138774041
  F   -4.57431375282737     -1.81118113066275     -0.39379984957857
  F   -5.55099217643980      2.68829682775831     -2.56095644587150
  F   -5.53348691083504      5.21884853067641     -1.63601798900341
  F   -5.05637635036294      5.75066991237515      0.98803894696904
  F   -4.50057049830821      3.76911792720479      2.71801588644438
  N   0.36455174324623     -1.15790021202120     -0.23106531037392
  P   0.88067343112967     -0.03862845493314     -1.26539856153473
  O   0.20619940670084      1.30940217568339     -1.38998974646696
  O   0.88271754350147     -0.76447811270482     -2.76818776295007
  C   1.70517583124023     -1.87056028810524     -2.93255657854435
  C   1.09942796565549     -3.16257648479746     -2.92187681231262
  C   1.92220850893961     -4.27691513786810     -3.03395341879145
  C   3.33331409502663     -4.14748467831259     -3.14997185101421
  C   3.93268158665226     -2.83461477542181     -3.16869096257917
  C   3.07987507773343     -1.67828814917085     -3.08965840908844
  C   4.17232189176964     -5.29903624530297     -3.21745587042014
  C   5.55087075169370     -5.17085844704023     -3.28399024660428
  C   6.14296713938466     -3.87961965873485     -3.27297775388705
  C   5.35419269099095     -2.73969445208154     -3.21787985426795
  C   -0.37036059109030     -3.28435575067262     -2.77976260376847
  C   -1.24528282311185     -2.66985286395001     -3.67127384597407
  C   -2.66231473642800     -2.74677793436834     -3.55539974256738
  C   -3.21421801714152     -3.55268126073261     -2.48552792107955
  C   -2.31606376174637     -4.15669987082982     -1.56140955446181
  C   -0.94296279031198     -4.02906007156325     -1.71508838397166
  C   -3.55941293035249     -2.06136160948798     -4.42584810957009
  C   -4.93384030508540     -2.17567240171286     -4.27261824268037
  C   -5.47111903879135     -2.99723588814866     -3.25055129317705
  C   -4.62840893685730     -3.68080996495091     -2.38521720186632
  F   -6.79597922809580     -3.08773164030750     -3.12273415976953
  F   -5.18431262180688     -4.42424730156554     -1.42303318686242
  F   -3.10178139058051     -1.25447239616610     -5.39495622878685
  F   -5.76610182925918     -1.50541809823890     -5.07263462128833
  F   -0.72247210558548     -1.96493075422175     -4.69093289158243
  F   -0.13587648684288     -4.60332174800473     -0.81525245297609
  F   -2.78255262267064     -4.84466855396829     -0.51010590661137
  C   3.59054276709617     -0.28132991354000     -3.13484925383556
  C   3.26533623282529      0.58866312448151     -2.08853863805490
  C   3.63821944343331      1.96986682849606     -2.09202315756122
  C   4.37869446236863      2.44891548210960     -3.16716906457177
  C   4.72708549293443      1.61577586190548     -4.26507665105054
  C   4.30911542737062      0.23448876122790     -4.27123350561468
  C   4.58197013435318     -0.54692899377788     -5.43402863372715
  C   5.27527331408173     -0.00907016033844     -6.50926324199124
  C   5.72737792199103      1.33752186123629     -6.48058672045148
  C   5.45025630995656      2.13437141802906     -5.38088438620613
  O   2.52097937836057      0.10125012129628     -1.02195210690475
  C   3.20747159312247      2.87866743811761     -1.00040339546218
  C   3.57579680812384      2.63090377650566      0.34549563669975
  C   3.17313560512204      3.44856405583911      1.38891126297407
  C   2.36201571418517      4.58847101222015      1.14548202324442
  C   1.99072476900560      4.89310793733877     -0.22219638431286
  C   2.44082387452018      4.01461356150296     -1.24830227262517
  C   1.19284339789568      6.04919679384464     -0.46603650649173
  C   0.73526611035141      6.83581104911508      0.58050013866303
  C   1.06376301823239      6.51018950549693      1.92024404884863
  C   1.85822956534547      5.40599848094147      2.19613918248563
  F   4.34134541183371      1.56895423437387      0.61441437521345
  F   3.55986086858969      3.14083922309582      2.63301234196002
  F   2.06714769001473      4.26724661262348     -2.52270404720689
  F   0.84511257138216      6.40558590737241     -1.71319478953086
  F   -0.01883356211972      7.91401349983197      0.34385992728370
  F   0.59195496293296      7.27692515470770      2.90556148771021
  F   2.13232429086520      5.13032426935965      3.47465964015772
  N   -0.94008459491660      0.58960298495963      1.54653268870223
  S   0.21720087023866      1.57349184472999      2.12735582140758
  O   1.59488127397089      1.03720429215599      1.95681987005217
  C   -0.08604451192198      1.55163970324768      3.98915530613788
  F   0.76750154774558      2.41479226788558      4.55789808652207
  O   -0.08343030802676      2.97124479215337      1.73839492900426
  F   -1.34360560001549      1.93205459309428      4.24921029480508
  F   0.11978138072729      0.32890148519530      4.48593808791997
  H   -0.45928973888764      3.37616817094699     -0.95851100313392
  C   -1.55886369434789      3.47639998179742     -1.05005948530478
  C   -2.02214486106029      4.83436591718196     -0.58344407196177
  C   -2.34034974459428      5.89600240603168     -1.35661637194955
  C   -2.24528465944825      5.81258133364400     -2.86019706922039
  C   -1.44716594216847      4.60447245630270     -3.34496895564470
  C   -1.90595478047632      3.32857787069701     -2.63038663905181
  H   -3.01543889563334      3.26521548056652     -2.60510824289204
  C   -2.83860680484727      7.19267432534496     -0.78571676602731
  H   -2.93838262780043     -5.73480990930517      2.30970309743024
  H   -2.67373827926605     -8.17454295009959      1.93423957971420
  H   -0.39319447082298     -9.16735708584897      1.56612400010032
  H   1.62054620026279     -7.68331294373344      1.53062524674645
  H   2.62287206944956     -5.45923895751348      1.67986834450427
  H   -1.49834138374809     -5.03625852694282      4.67016047384504
  H   -5.77191681995633     -2.60761664109131      5.67302371589787
  H   -5.48999852837603     -1.23235502117685      3.66477415992165
  H   5.82609139745142     -1.74845519230117     -3.18309002643792
  H   7.23880220071243     -3.78179369577630     -3.29806021193166
  H   6.18894702406906     -6.06617074464544     -3.33052835860386
  H   3.69996493077403     -6.29350428124299     -3.20487576145062
  H   1.47916106381542     -5.28376106094536     -3.02373445436938
  H   4.22997470171620     -1.58639454700374     -5.47586902204226
  H   5.47214874059822     -0.63183388308999     -7.39507854712460
  H   6.28295693282111      1.74818842625851     -7.33705696024777
  H   5.77299532171588      3.18669298002697     -5.35326230077346
  H   4.68708007479944      3.50475259049396     -3.18352625102360
  H   -4.93847429319228     -4.38540205028307      7.22464510674581
  H   -2.77676061329191     -5.56802940733251      6.72098738640413
  H   -3.86531695932610      7.40228874052757     -1.15471533717570
  H   -2.19659397378793      8.03661707186093     -1.11253815833127
  H   -2.86440244728493      7.17560985525765      0.31939422696222
  H   -1.78431923954943      6.74608398735992     -3.24808020156911
  H   -3.27819633496178      5.79570630251376     -3.27937397954687
  H   -0.36919579147077      4.76785010933379     -3.14870710724495
  H   -1.56361197913998      4.48591541705287     -4.44134633350094
  C   -1.40651721532360      2.05808194303716     -3.16020936762669
  O   -2.20340190045940      2.48589888120514     -0.31148599282774
  H   -2.09831429950810      4.89942806140460      0.51507898342661
  H   -1.54215572200977      1.85790740678157      0.07046186550573
  C   -2.20614828565175      0.85810457656371     -2.88171138871989
  C   -0.26378172420205      2.02258414519350     -4.08790426256639
  H   -3.17695086413899      0.93586288776111     -3.42159278089162
  H   -1.69907924852279     -0.08056999388235     -3.15261914599890
  H   -2.49297921440377      0.88959119487207     -1.80343420942977
  H   0.12609764660501      1.00375385090166     -4.25061000616407
  H   -0.64553195985833      2.42225168141443     -5.06044228483091
  H   0.53923671533137      2.71901409865984     -3.77838355355175
