# Supplementary material for: Catalytic asymmetric synthesis of cannabinoids and menthol from neral
Source: Nature. 2023 Mar 1;615(7953):634–9. doi: 10.1038/s41586-023-05747-9 (PMC10033408; doi:10.1038/s41586-023-05747-9)
Supplement: Supplementary file 2 — XYZ coordinates. [file 41586_2023_5747_MOESM2_ESM.tar › xyz/TS_B_minor_covadduct_minor.xyz]

172
Coordinates from ORCA-job FREQ
  C   6.67930553388207      0.55551553251565      2.50440709386433
  C   6.35634490178518     -0.51206121920732      1.67693611113059
  C   5.11758370902371     -1.19787822493435      1.82105968448964
  C   4.20680450438753     -0.78687361429802      2.86984736592910
  C   4.56123709599523      0.33102470123742      3.67919065228152
  C   5.77042222660116      0.98879976778028      3.50154907745685
  C   3.01073674931787     -1.53901304738882      3.05209283127521
  C   2.62820734325753     -2.58841083756669      2.21794832734935
  C   3.51401312003522     -2.91888682227242      1.15467636425000
  C   4.72536946359893     -2.26931903902497      0.97257984270365
  C   1.37989635818946     -3.36045894897252      2.42039719117631
  C   0.12294265661739     -2.69403028695771      2.54199416776060
  C   -1.08538153762742     -3.36899672475710      2.72155374710350
  C   -1.07860037907143     -4.80995564795426      2.71325449452330
  C   0.18420353942727     -5.49782714547605      2.59659678537506
  C   1.38550252409191     -4.75084493968334      2.46338760694450
  C   0.20530136523926     -6.92443306436023      2.58604063317889
  C   -0.97041579298792     -7.65297237114978      2.67115471067277
  C   -2.21647172242166     -6.97660168435962      2.75672284499699
  C   -2.27021248232943     -5.59066489651954      2.77678970975898
  O   0.11123275252405     -1.31068716925832      2.49159101998324
  P   -0.42108206300326     -0.56341115906235      1.10853317016347
  N   0.52571366881103     -1.01390203645368     -0.09995734735420
  P   1.17782411136440     -0.17379654713794     -1.28416213149680
  N   0.73326736831092      1.30513387056948     -1.72335866759503
  S   -0.76450663134118      1.85922061781337     -1.88004786644268
  C   -1.09089439595535      1.67643853553055     -3.72859677616155
  C   -2.34144822875364     -2.58559793026794      2.87539687159022
  C   -2.70312328574249     -1.64339341230140      1.90359328556250
  C   -3.95601433859911     -0.94752750068264      1.94347064921062
  C   -4.80790897598937     -1.17930234009378      3.01820875515606
  C   -4.44619818048141     -2.04497502096578      4.08523527889924
  C   -3.18900818138292     -2.74941018113187      4.02972540012490
  C   -5.29656166329231     -2.21396518881505      5.21905651308950
  C   -4.91432485980769     -3.02089661191965      6.27919183855018
  C   -3.65681797890359     -3.68153393396228      6.24655822826716
  C   -2.81590185592259     -3.55110299029322      5.15021217647924
  F   3.17935660245833     -3.89302845159771      0.29818687852296
  F   5.51530031195830     -2.66165482743804     -0.03535269559979
  F   2.23085798017846     -1.24293493734218      4.10784749336940
  O   -1.84553937889851     -1.38412298725358      0.84597077054139
  C   -4.31577553793146      0.03345993997629      0.89030572977057
  C   -4.34898939881929     -0.33065868773214     -0.48039686098885
  C   -4.61697829373052      0.58426732327339     -1.48409655495974
  C   -4.85123120706197      1.95336206528392     -1.17609517296141
  C   -4.86383241741863      2.35181877441919      0.21505413128173
  C   -4.62038030821927      1.35575312923835      1.20019183472593
  C   -4.99989553321164      3.73323873333867      0.53268403080273
  C   -5.09424707195666      4.68878358263348     -0.46766104953315
  C   -5.10600014030086      4.29743423813665     -1.83024641365929
  C   -4.99826307281048      2.95614343243576     -2.17684014463569
  F   -4.09069185637374     -1.60304368519891     -0.81289361555396
  F   -4.59131512699413      0.16457917739133     -2.75809544374653
  F   -4.60989089114037      1.72215997263487      2.49931157712765
  F   -5.02533994433128      2.63731135513487     -3.47559018984461
  F   -4.98024947504176      4.15938509281991      1.80264982607700
  F   -5.16278674789701      5.99053139736691     -0.16391411240143
  F   -5.22404862373672      5.23611927044993     -2.77169527678155
  F   7.23098970945521     -0.86104796810208      0.72610457310072
  F   3.72627942693462      0.79872446602774      4.61903344393563
  F   6.08551403414702      2.04853648894315      4.24928471313635
  F   7.83312044298732      1.20837509179057      2.35222755238686
  O   -0.78564791864975      3.31776580542458     -1.64143287336787
  O   -1.79600776640694      0.98685190086908     -1.25184399469376
  O   1.20412251006864     -1.11018766491558     -2.64674264953690
  C   2.05528209385497     -2.20196451246972     -2.71723991822844
  C   3.42512537951426     -1.98478714129419     -2.89902643417244
  C   4.30798940678642     -3.12091544010552     -2.91607248839539
  C   3.74245707388971     -4.44468491777617     -2.82457066637112
  C   2.33673474498370     -4.60174971517007     -2.69073054429949
  C   1.48166288552658     -3.50651418807092     -2.62012820942938
  C   4.60949661132596     -5.57804145434765     -2.84560619266853
  C   5.98361078121565     -5.41994659539686     -2.93187690458217
  C   6.54349408178071     -4.11511221857894     -2.98789648277447
  C   5.72708945239333     -2.99374652818688     -2.98025996272875
  C   3.91069067412195     -0.58489482231942     -3.04218815831004
  C   3.57208906635541      0.35329382546681     -2.06507209453942
  C   3.92299888464295      1.73484860662165     -2.15787209391088
  C   4.66558951070333      2.15352366167940     -3.25403546902944
  C   5.03294409602615      1.25017005532580     -4.28956865664071
  C   4.63025715035864     -0.13360452822336     -4.20724739972149
  C   5.75558097721221      1.70264348160368     -5.43378370594181
  C   6.04619450227780      0.83933426110024     -6.47850776731580
  C   5.60726385720955     -0.51021823628823     -6.42209518772226
  C   4.91515524797665     -0.98453885103127     -5.31647277029062
  C   0.02348770614026     -3.67790599999384     -2.41962549862464
  C   -0.92405326493212     -3.08244996562901     -3.25231756602752
  C   -2.32979292977200     -3.23540857124380     -3.07045843389538
  C   -2.79226173784477     -4.11962573701815     -2.02010252264266
  C   -1.82070106750029     -4.73729097400200     -1.18475002057537
  C   -0.46701422200617     -4.50214408151036     -1.36962571327769
  C   -4.19033970000249     -4.33678603923413     -1.86929475839434
  C   -5.10298228393898     -3.69456972821050     -2.69568714478461
  C   -4.65546117479019     -2.80282238256515     -3.70092645092123
  C   -3.29762508897865     -2.57613604689934     -3.88341536213431
  F   -0.49156011010514     -2.36873661733480     -4.29945644491427
  F   -2.19737860561982     -5.55629402680165     -0.19164791470906
  F   0.40143187928358     -5.08862246096678     -0.53195569837734
  O   2.80250943631417     -0.05632584017260     -0.97477992121928
  C   3.43970217590046      2.69146187416033     -1.13290959889468
  C   2.58410316446980      3.74292087593012     -1.45665940295191
  C   2.06377305788936      4.64457127833995     -0.48289017525123
  C   2.46184969373698      4.46575500565309      0.89973447469402
  C   3.31984546937135      3.37835202999260      1.22073451784893
  C   3.78697761561052      2.52985762077963      0.23026632832230
  C   1.99149773739852      5.39399932409236      1.87016474785925
  C   1.13365640623421      6.42526988793985      1.51937803999415
  C   0.69962023281877      6.56968850345674      0.17908557716140
  C   1.16016854825153      5.70191847909429     -0.80293354645472
  F   2.21856833519967      3.89337702093446     -2.73306175182346
  F   3.69090337330911      3.15237536365568      2.49627565756169
  F   4.60950924250356      1.52896755503016      0.57210491736938
  F   0.73377360753030      5.89258035974289     -2.05086779524447
  F   -0.16832218093654      7.54040882877860     -0.11795462036157
  F   0.69087342571844      7.28045468807077      2.44613557880588
  F   2.34059011269279      5.27512137851918      3.16446912177368
  F   -4.66464783103888     -5.14627444703478     -0.91259107306306
  F   -2.93046447204196     -1.71652718773239     -4.83817024393662
  F   -5.55824559657699     -2.17102955879279     -4.45378660990993
  F   -6.41473530902801     -3.88625878824729     -2.53695306831675
  O   -0.58764484143800      0.89492170814156      1.50420700721475
  H   6.17479397991704     -1.99080471978148     -2.99718093643574
  H   7.63638163170235     -3.99189676281616     -3.02822159192542
  H   6.64336548607639     -6.30059447053476     -2.94302049231226
  H   4.16155080089218     -6.58180533671364     -2.78151656482589
  H   1.92333371943058     -5.61845043120418     -2.62277833187774
  H   4.57075539669269     -2.02698353586678     -5.29443240506316
  H   6.06435334287904      2.75866836663863     -5.47463027530931
  H   4.95323053229090      3.21159062356359     -3.34271636816992
  H   -3.24353414147664     -5.08371653916389      2.81311516265418
  H   -3.15066196156712     -7.55705652973300      2.79408162591881
  H   -0.94312004526189     -8.75293326131638      2.65693399557256
  H   1.17740033219629     -7.43377945470257      2.49784277470242
  H   2.33722049032699     -5.29395963316020      2.37226991828218
  H   -1.84281572495303     -4.06072253599364      5.14364248201531
  H   -3.34329750783911     -4.30012269458977      7.10111161435446
  H   -5.57492296833729     -3.14128916055198      7.15093580028214
  H   -6.25857422191097     -1.67879012290951      5.23723514292434
  H   -5.77712589484468     -0.66136136592792      3.05889690324222
  H   6.59971008362454      1.20039846298354     -7.35832090615529
  H   5.81125496461265     -1.18620880284793     -7.26623274348000
  F   -1.07627725476412      0.38092064971003     -4.06890249088744
  F   -2.29839281101822      2.19108466270929     -4.00827688042591
  F   -0.15881966299116      2.33070987596843     -4.43233525300970
  H   0.97546093775677      0.92018590561623      3.86361945863902
  C   -2.07532512515703      6.02987445016107      2.49404782065402
  C   -2.65169058469543      7.37060694214310      2.14142209581398
  H   -1.90973070830322      8.17723273164080      2.32169630098906
  H   -3.53313510395010      7.59750043835944      2.77910519740843
  H   -2.96872967356106      7.41137324602947      1.08246625498072
  C   -1.76025276382278      5.77004124221208      3.94496692877369
  C   -1.85275317613718      5.07776758286740      1.56374950427657
  C   -0.91010370056154      4.52217819059858      4.16302120704595
  H   -2.71543418071751      5.70399350048795      4.51556654239837
  H   -1.22500410709924      6.64814527394206      4.36699977002909
  C   -1.49496895749123      3.31471339295774      3.37944082174874
  H   -0.86281908527812      4.27324446100561      5.24254181133683
  H   0.12955595274057      4.71006096190326      3.83175145955922
  C   -1.37755904511361      3.67020972438589      1.79927808222796
  H   -2.58845682950318      3.24137290989962      3.54410117932129
  C   -0.85426711390792      2.04934312787138      3.73923793444947
  O   -2.17921827483844      2.84153517720258      1.04294399759475
  H   -0.29722504487813      3.55157489192040      1.53825530434914
  H   -2.10342569285107      5.26444834305459      0.50631214799448
  C   -1.70973385150433      0.94167418607931      4.19765693972695
  C   0.60914850159446      1.96039209353373      3.89548419288767
  H   -2.64477015126709      0.89070872977654      3.60510057812722
  H   -2.04003119512969      1.21555156157189      5.23054721086178
  H   -1.19350197934734     -0.03285339710257      4.23658282689902
  H   1.15889728332600      2.60537935449092      3.18505485039405
  H   0.84352805447279      2.36753471819314      4.91005584654702
  H   -1.69370497853534      1.97627638775026      0.94373488330639
