# Supplementary material for: Catalytic asymmetric synthesis of cannabinoids and menthol from neral
Source: Nature. 2023 Mar 1;615(7953):634–9. doi: 10.1038/s41586-023-05747-9 (PMC10033408; doi:10.1038/s41586-023-05747-9)
Supplement: Supplementary file 3 — XYZ coordinates. [file 41586_2023_5747_MOESM3_ESM.zip]

Archive with 24 entries (23 files):
- xyz/
- xyz/A_1.xyz
- xyz/A_major.xyz
- xyz/A_minor.xyz
- xyz/B_major.xyz
- xyz/B_minor.xyz
- xyz/C1_major.xyz
- xyz/C1_minor.xyz
- xyz/C2_major.xyz
- xyz/C2_minor.xyz
- xyz/catalyst.xyz
- xyz/Covalent_adduct_major.xyz
- xyz/Covalent_adduct_minor.xyz
- xyz/D_major.xyz
- xyz/D_minor.xyz
- xyz/neral_1.xyz
- xyz/TS_AA_major.xyz
- xyz/TS_AA_minor.xyz
- xyz/TS_AB_major.xyz
- xyz/TS_AB_minor.xyz
- xyz/TS_BC_major.xyz
- xyz/TS_BC_minor.xyz
- xyz/TS_B_major_covadduct_major.xyz
- xyz/TS_B_minor_covadduct_minor.xyz
